# Supplementary material for: Genes regulating gland development in the cotton plant
Source: Plant Biotechnol J. 2018 Dec 21;17(6):1142–53. doi: 10.1111/pbi.13044 (PMC6523598; doi:10.1111/pbi.13044)
Supplement: Supplementary file 2 — Data S1 Differentially expressed genes between glanded and glandless embryos at 16‐ and 32 days post anthesis. [file PBI-17-1142-s003.xlsx]

## Sheet: 16-days post anthesis
Differentially expressed genes between glanded and glandless embryos at 16-days post anthesis
Gene	Description	Size (bp)	Shrunken log fold change	Adjusted p value
Gh_A01G0267	NAC domain containing protein 42	960	8.93777	0
Gh_A01G0293	cytochrome P450, family 72, subfamily A, polypeptide 15	1557	5.87751	0.0003
Gh_A01G0448		513	4.82141	0.0057
Gh_A01G0514	Protein of unknown function (DUF761)	906	-2.87408	0.0244
Gh_A01G0524	Wound-responsive family protein	300	-2.98921	0.0005
Gh_A01G0697	cytochrome P450, family 71, subfamily B, polypeptide 14	1593	7.14508	0
Gh_A01G0767	Leucine-rich repeat transmembrane protein kinase	3096	3.88429	0.0165
Gh_A01G0866	Arabidopsis protein of unknown function (DUF241)	858	2.71184	0.0001
Gh_A01G1436	Transmembrane amino acid transporter family protein	3063	4.30975	0.0393
Gh_A01G1727	Eukaryotic aspartyl protease family protein	1407	5.36817	0.01
Gh_A01G1736	NAD(P)-binding Rossmann-fold superfamily protein	825	4.82145	0.0006
Gh_A02G0375	RING/U-box superfamily protein	954	5.14093	0.0048
Gh_A02G0410	Cyclopropane-fatty-acyl-phospholipid synthase	2589	6.3368	0
Gh_A02G0574	TRAF-like family protein	948	2.85072	0.0441
Gh_A02G1629	P-loop containing nucleoside triphosphate hydrolases superfamily protein	1632	3.85274	0.0295
Gh_A03G0247	lactoylglutathione lyase family protein / glyoxalase I family protein	549	4.72914	0.0104
Gh_A03G0437	cytochrome B5 isoform E	399	4.15258	0.0185
Gh_A03G1407	Wound-responsive family protein	261	-3.64078	0.0279
Gh_A03G1408	Wound-responsive family protein	261	-5.13333	0.0019
Gh_A03G1409	Wound-responsive family protein	261	-3.79571	0.0212
Gh_A03G1595	Xanthine/uracil permease family protein	1704	3.7252	0.0002
Gh_A03G1694	Protein of unknown function (DUF1645)	1317	2.25817	0.0044
Gh_A03G1803	glycine-rich protein 2B	348	-2.01219	0
Gh_A03G1869	XS domain-containing protein / XS zinc finger domain-containing protein-related	1734	3.16154	0.0019
Gh_A03G1988		369	5.07799	0.0036
Gh_A03G2006	cytochrome P450, family 706, subfamily A, polypeptide 6	1611	5.27004	0.0019
Gh_A03G2115	ARM repeat superfamily protein	1335	5.09176	0.0067
Gh_A04G0108	sulfotransferase 16	981	-2.20534	0
Gh_A04G0305	ethylene responsive element binding factor 4	531	-2.54272	0.0002
Gh_A04G0546	HEAT repeat ;WD domain, G-beta repeat protein protein	192	6.45698	0.0003
Gh_A04G0660	Protein phosphatase 2C family protein	1110	-2.4182	0.0044
Gh_A04G1296	terpene synthase 21	1665	5.07355	0.0036
Gh_A05G0057	serine-rich protein-related	618	-4.14586	0.0006
Gh_A05G0334	NAD(P)-binding Rossmann-fold superfamily protein	987	6.64308	0
Gh_A05G0433		180	-2.19133	0
Gh_A05G0434	EIN3-binding F box protein 1	1905	-2.65782	0
Gh_A05G0999	ARIA-interacting double AP2 domain protein	1056	5.41358	0.0029
Gh_A05G1705	cytochrome P450, family 82, subfamily C, polypeptide 4	1569	6.01543	0.0026
Gh_A05G1930	Phosphate-responsive 1 family protein	951	-2.23546	0.022
Gh_A05G2499	Disease resistance-responsive (dirigent-like protein) family protein	549	8.14318	0
Gh_A05G2553	Plant-specific GATA-type zinc finger transcription factor family protein	1020	-3.36862	0.009
Gh_A05G2973	lysine histidine transporter 1	1077	3.51264	0
Gh_A05G3255	E2F/DP family winged-helix DNA-binding domain	1185	7.26604	0
Gh_A06G0017	Thioredoxin superfamily protein	555	4.2893	0
Gh_A06G0204		963	-2.20866	0.0078
Gh_A06G0215		435	6.31232	0.0006
Gh_A06G0656		960	-2.56626	0.0441
Gh_A06G0995	Regulator of Vps4 activity in the MVB pathway protein	1467	-4.29098	0.0001
Gh_A06G1322	WRKY family transcription factor	1539	5.47895	0.0012
Gh_A06G1703	alpha/beta-Hydrolases superfamily protein	993	-2.70691	0.0005
Gh_A06G1910	NAC (No Apical Meristem) domain transcriptional regulator superfamily protein	900	-3.79128	0.0017
Gh_A06G1947	NAC domain containing protein 42	930	7.51597	0
Gh_A07G0112	basic helix-loop-helix (bHLH) DNA-binding family protein	1320	3.05745	0.0001
Gh_A07G0511	porphyromonas-type peptidyl-arginine deiminase family protein	1137	3.14277	0
Gh_A07G1464	Tetratricopeptide repeat (TPR)-like superfamily protein	918	2.28814	0
Gh_A07G1958		441	-2.2828	0.0383
Gh_A07G2018	UDP-glucosyl transferase 88A1	1449	5.646	0.0026
Gh_A07G2119	WRKY family transcription factor family protein	501	6.33234	0.0001
Gh_A07G2134	Thioredoxin superfamily protein	381	2.11487	0.0229
Gh_A08G0650		357	3.15075	0.0058
Gh_A08G1067	S-adenosylmethionine synthetase 1	1182	-3.73269	0
Gh_A08G1600	phospholipase D beta 1	2556	4.78921	0.0011
Gh_A08G2055	NAC domain containing protein 42	858	7.9615	0
Gh_A08G2056	NAC domain containing protein 42	867	4.10196	0
Gh_A08G2344		231	5.36539	0.0029
Gh_A08G2345		345	6.45736	0
Gh_A08G2394	cytochrome P450, family 76, subfamily C, polypeptide 4	606	4.88306	0.013
Gh_A09G0320	zinc finger (C3HC4-type RING finger) family protein	1758	-4.11667	0.0442
Gh_A09G0891		498	5.17069	0.02
Gh_A09G0895	fatty acid reductase 5	1458	4.59314	0.0164
Gh_A09G1195		498	-3.29078	0.0089
Gh_A09G1283	NAD(P)-binding Rossmann-fold superfamily protein	825	3.32539	0
Gh_A09G1336	sequence-specific DNA binding transcription factors	1449	-2.15384	0.0463
Gh_A09G1340	late embryogenesis abundant protein, putative / LEA protein, putative	1707	-5.17077	0.0019
Gh_A09G1509	glutathione S-transferase TAU 8	678	4.93327	0
Gh_A09G1609	RHOMBOID-like protein 3	1215	4.42586	0
Gh_A09G1635	RNA binding Plectin/S10 domain-containing protein	654	-2.36392	0.0001
Gh_A09G1693	cellulose synthase like G3	1554	4.86844	0.0337
Gh_A09G1742	pectinesterase family protein	618	2.36877	0.0046
Gh_A09G1866	Protein of unknown function (DUF1264)	849	-2.26383	0.0003
Gh_A09G2363	glyoxal oxidase-related protein	1659	-3.71864	0.0006
Gh_A09G2498	Cytochrome P450 superfamily protein	1494	7.60941	0
Gh_A10G0279	RING/U-box superfamily protein	672	7.20891	0
Gh_A10G0388	jasmonate-zim-domain protein 8	363	8.038	0
Gh_A10G0667	Pectin lyase-like superfamily protein	2202	8.83743	0
Gh_A10G0686	Protein of unknown function, DUF642	1125	2.30816	0.0003
Gh_A10G1760	NAD(P)-binding Rossmann-fold superfamily protein	600	3.82517	0.0002
Gh_A10G1761	NAD(P)-binding Rossmann-fold superfamily protein	780	4.19387	0.0003
Gh_A10G1883	alpha/beta-Hydrolases superfamily protein	1230	3.52371	0.0372
Gh_A10G2169		201	-3.13167	0.0051
Gh_A11G0042	nuclear RNA polymerase C2	1881	-2.04365	0
Gh_A11G0419		303	-2.29474	0.0312
Gh_A11G0546		423	4.36492	0
Gh_A11G0568	longifolia2	2622	5.12455	0.0054
Gh_A11G0909	Basic helix-loop-helix (bHLH) DNA-binding family protein	1488	2.70131	0
Gh_A11G1138	responsive to abscisic acid 28	510	-2.53779	0.0016
Gh_A11G1692	homeobox protein 24	978	-2.16319	0
Gh_A11G1809	PLC-like phosphodiesterases superfamily protein	201	5.26336	0.0003
Gh_A11G1874	elicitor-activated gene 3-2	1086	5.92003	0.0005
Gh_A11G2176	BED zinc finger ;hAT family dimerisation domain	960	-2.13551	0.0018
Gh_A11G2371	Major facilitator superfamily protein	1929	2.9901	0.0017
Gh_A11G2388		270	3.44895	0.0231
Gh_A11G2957	P-loop containing nucleoside triphosphate hydrolases superfamily protein	2904	-3.76735	0
Gh_A11G3008	NAD(P)-binding Rossmann-fold superfamily protein	768	8.26705	0
Gh_A12G0375	SAUR-like auxin-responsive protein family	309	-3.1391	0.0458
Gh_A12G0442	VQ motif-containing protein	621	5.27986	0.0037
Gh_A12G0495	LOB domain-containing protein 40	909	-2.776	0.0006
Gh_A12G1040	Basic helix-loop-helix (bHLH) DNA-binding family protein	1473	2.74569	0
Gh_A12G1041	Basic helix-loop-helix (bHLH) DNA-binding family protein	381	6.40387	0
Gh_A12G1233	B-box type zinc finger family protein	393	9.71772	0
Gh_A12G1447	Transmembrane protein 97, predicted	501	6.60019	0.0008
Gh_A12G1448	Transmembrane protein 97, predicted	507	6.97189	0
Gh_A12G1783	ethylene responsive element binding factor 1	705	3.34331	0.0253
Gh_A12G1784	Integrase-type DNA-binding superfamily protein	711	4.00331	0
Gh_A12G1842	ATP synthase D chain, mitochondrial	441	-4.32545	0.046
Gh_A12G1899	Predicted AT-hook DNA-binding family protein	801	6.13139	0.0001
Gh_A12G1955	ethylene responsive element binding factor 5	963	2.81821	0.0002
Gh_A12G2134		321	3.71174	0.0437
Gh_A12G2169	cytochrome P450, family 78, subfamily A, polypeptide 6	1593	2.05291	0
Gh_A12G2172	Basic helix-loop-helix (bHLH) DNA-binding family protein	1428	10.1435	0
Gh_A13G0143	AP2/B3-like transcriptional factor family protein	354	5.48398	0.0035
Gh_A13G1133	cytochrome P450, family 71, subfamily B, polypeptide 35	1527	6.20042	0.0005
Gh_A13G1449	acyl carrier protein 5	408	4.68204	0.0283
Gh_A13G1607	EIN3-binding F box protein 1	1974	-3.43664	0
Gh_A13G1961	RNA-binding (RRM/RBD/RNP motifs) family protein	1332	4.58943	0.0259
Gh_A13G2343	2-oxoglutarate (2OG) and Fe(II)-dependent oxygenase superfamily protein	972	6.56831	0
Gh_D01G0278	NAC (No Apical Meristem) domain transcriptional regulator superfamily protein	963	8.05001	0
Gh_D01G0458		537	5.52275	0
Gh_D01G0714	ytochrome p450, family 71, subfamily B, polypeptide 11	975	6.09502	0.0001
Gh_D01G1054	Protein kinase superfamily protein	255	-3.05161	0.0228
Gh_D01G1198	ABC-2 type transporter family protein	2259	-4.1874	0
Gh_D01G1697	O-fucosyltransferase family protein	1785	2.43221	0.0028
Gh_D01G1976	Eukaryotic aspartyl protease family protein	1407	6.2722	0.0002
Gh_D01G1983	NAD(P)-binding Rossmann-fold superfamily protein	825	3.19202	0.0001
Gh_D01G1986	NAD(P)-binding Rossmann-fold superfamily protein	825	4.26019	0.0347
Gh_D01G2011	Basic-leucine zipper (bZIP) transcription factor family protein	1269	3.05148	0.0155
Gh_D01G2313	cytochrome P450, family 72, subfamily A, polypeptide 15	1674	4.5826	0.0166
Gh_D02G0428	RING/U-box superfamily protein	954	5.73461	0.002
Gh_D02G0656	UDP-glucosyl transferase 71B6	1422	9.29081	0.0005
Gh_D02G1437	Plant invertase/pectin methylesterase inhibitor superfamily protein	630	3.37152	0
Gh_D02G1816	Tyrosine transaminase family protein	1233	6.48872	0.0004
Gh_D02G1869	Wound-responsive family protein	261	-4.42372	0.0051
Gh_D02G1870	Wound-responsive family protein	261	-6.43414	0.0012
Gh_D02G1871	Wound-responsive family protein	261	-3.15706	0.0232
Gh_D02G2235	Chaperone DnaJ-domain superfamily protein	333	-2.25919	0.027
Gh_D02G2308	XS domain-containing protein / XS zinc finger domain-containing protein-related	1719	2.40476	0
Gh_D03G0092	P-loop containing nucleoside triphosphate hydrolases superfamily protein	1632	7.09355	0.0001
Gh_D03G0651	calreticulin 3	1500	2.17369	0.0059
Gh_D03G1321	lactoylglutathione lyase family protein / glyoxalase I family protein	549	7.36483	0
Gh_D03G1322	lactoylglutathione lyase family protein / glyoxalase I family protein	549	6.80372	0
Gh_D03G1533	Bifunctional inhibitor/lipid-transfer protein/seed storage 2S albumin superfamily protein	384	6.65777	0.0342
Gh_D03G1797	pleiotropic drug resistance 12	4242	2.28917	0
Gh_D04G0354	E2F/DP family winged-helix DNA-binding domain	1185	5.54964	0.002
Gh_D04G0529	phosphoenolpyruvate (pep)/phosphate translocator 2	1251	3.66948	0.0437
Gh_D04G0762	lysine histidine transporter 1	1356	5.34395	0.008
Gh_D04G1286	Plant protein of unknown function (DUF828)	1260	2.96521	0
Gh_D04G1296	PEBP (phosphatidylethanolamine-binding protein) family protein	507	-2.95635	0.0071
Gh_D04G1407	alpha/beta-Hydrolases superfamily protein	936	8.58689	0
Gh_D05G0114	serine-rich protein-related	618	-4.38164	0
Gh_D05G0439	NAD(P)-binding Rossmann-fold superfamily protein	894	5.02223	0
Gh_D05G0562	EIN3-binding F box protein 1	2028	-2.97598	0
Gh_D05G0563		180	-2.36427	0.0003
Gh_D05G0869	phospholipase C 2	1689	3.01436	0.0213
Gh_D05G1051	Glycosyl hydrolases family 31 protein	2727	2.82071	0.005
Gh_D05G1177	Cystathionine beta-synthase (CBS) protein	1119	-2.20259	0.0003
Gh_D05G1353	Protein of unknown function (DUF567)	603	4.98073	0.0166
Gh_D05G1894	cytochrome P450, family 82, subfamily C, polypeptide 4	1569	9.89821	0
Gh_D05G1906	nitrate transporter 1:2	1722	7.41201	0
Gh_D05G2766	Auxin efflux carrier family protein	876	5.99665	0.0018
Gh_D05G2983	cytochrome P450, family 82, subfamily C, polypeptide 4	1569	4.41042	0
Gh_D05G3506	terpene synthase 21	1665	4.11731	0.0338
Gh_D05G3508	terpene synthase 21	1668	5.51515	0.0008
Gh_D05G3520		207	-3.05317	0.0001
Gh_D05G3613	sulfotransferase 16	981	3.2705	0
Gh_D06G0009	SAUR-like auxin-responsive protein family	333	-2.23275	0.0202
Gh_D06G0056	Sec14p-like phosphatidylinositol transfer family protein	888	2.78205	0.0121
Gh_D06G0103	cytochrome P450, family 82, subfamily C, polypeptide 3	897	4.47493	0.0239
Gh_D06G0197		927	-2.27614	0
Gh_D06G0206		957	6.65979	0
Gh_D06G1229	starch synthase 4	1008	3.24172	0
Gh_D06G1651	WRKY family transcription factor	1656	5.23274	0.0049
Gh_D06G2096	NAC domain containing protein 42	948	6.41762	0.0001
Gh_D07G0301		369	-2.62809	0
Gh_D07G1136	dsRNA-binding protein 2	1053	3.1811	0
Gh_D07G1353	ER-type Ca2+-ATPase 2	3153	-2.59524	0.0048
Gh_D07G1433	NAD(P)-binding Rossmann-fold superfamily protein	873	5.27655	0.0034
Gh_D07G2141	zinc finger protein 11	603	-4.89176	0.0086
Gh_D07G2198	P-loop containing nucleoside triphosphate hydrolases superfamily protein	1452	5.19869	0.0088
Gh_D07G2269	HXXXD-type acyl-transferase family protein	1416	6.76493	0
Gh_D07G2328	WRKY family transcription factor family protein	501	7.85481	0
Gh_D08G0507	cruciferin 3	1530	-2.36608	0
Gh_D08G1146	response to low sulfur 4	312	2.47468	0.0128
Gh_D08G1639	cytochrome P450, family 707, subfamily A, polypeptide 3	1317	-2.51917	0.0425
Gh_D08G1893	cytochrome P450, family 76, subfamily C, polypeptide 4	1248	4.16017	0
Gh_D08G2335		231	6.26754	0.0005
Gh_D08G2336		345	5.27638	0
Gh_D08G2556		1473	-5.05799	0.021
Gh_D08G2609	Major facilitator superfamily protein	1734	4.77744	0.0017
Gh_D08G2669	NAC domain containing protein 42	903	7.81769	0
Gh_D08G2670	NAC domain containing protein 42	861	7.77761	0
Gh_D09G0472	cytochrome P450, family 71, subfamily B, polypeptide 34	3312	4.56056	0
Gh_D09G0712	erf domain protein 9	774	-2.07391	0.0039
Gh_D09G1520	glutathione S-transferase TAU 8	678	3.48662	0
Gh_D09G2443	sequence-specific DNA binding transcription factors	1449	-2.43321	0.006
Gh_D10G0280	RING/U-box superfamily protein	672	5.67479	0.001
Gh_D10G0403	jasmonate-zim-domain protein 8	363	6.19786	0
Gh_D10G0907	geranylgeranyl pyrophosphate synthase 1	1119	3.28118	0.0161
Gh_D10G1861	expansin A8	762	-2.0108	0.0044
Gh_D10G2032	NAD(P)-binding Rossmann-fold superfamily protein	876	5.7388	0.0004
Gh_D10G2402	HXXXD-type acyl-transferase family protein	1344	-2.54902	0.0424
Gh_D10G2419		207	-2.64964	0.044
Gh_D11G0317	NAD(P)-binding Rossmann-fold superfamily protein	768	8.78904	0
Gh_D11G0351		936	5.38022	0.0053
Gh_D11G0550		507	3.94108	0.0001
Gh_D11G0631		417	6.58862	0
Gh_D11G0723	Oxoglutarate/iron-dependent oxygenase	894	3.04452	0
Gh_D11G0996	cytokinin response factor 6	894	6.47401	0.0004
Gh_D11G1055	Basic helix-loop-helix (bHLH) DNA-binding family protein	1488	5.77891	0
Gh_D11G1067	2-oxoglutarate (2OG) and Fe(II)-dependent oxygenase superfamily protein	1026	-3.46256	0.0024
Gh_D11G1143	Calcium-dependent phosphotriesterase superfamily protein	981	4.20988	0.0292
Gh_D11G1449	basic helix-loop-helix (bHLH) DNA-binding superfamily protein	1617	4.65961	0.0135
Gh_D12G0089	C2H2-like zinc finger protein	1494	4.42783	0.0082
Gh_D12G0217	LAG1 homologue 2	1575	-3.56605	0.0096
Gh_D12G0282		759	3.13525	0.01
Gh_D12G0291	SAUR-like auxin-responsive protein family	315	-3.06483	0.0088
Gh_D12G0445	VQ motif-containing protein	567	5.95152	0.0002
Gh_D12G0503	LOB domain-containing protein 41	909	-2.4911	0.0006
Gh_D12G0565	armadillo repeat only 2	1965	-2.87492	0.0326
Gh_D12G1160	Basic helix-loop-helix (bHLH) DNA-binding family protein	1464	7.89245	0
Gh_D12G1161	Basic helix-loop-helix (bHLH) DNA-binding family protein	384	7.43266	0
Gh_D12G1358	B-box type zinc finger family protein	393	2.16687	0
Gh_D12G1395		435	-4.67032	0.0398
Gh_D12G1564	Transmembrane protein 97, predicted	507	7.1796	0
Gh_D12G2072	PLATZ transcription factor family protein	645	2.02346	0.0008
Gh_D12G2080	Predicted AT-hook DNA-binding family protein	801	3.21287	0.0029
Gh_D12G2345	NADH-ubiquinone oxidoreductase 24 kDa subunit, putative	282	-2.06607	0.0076
Gh_D12G2351	Basic helix-loop-helix (bHLH) DNA-binding family protein	1428	7.62574	0
Gh_D12G2436	heat shock protein 90.1	2115	2.01642	0.0001
Gh_D12G2681	UDP-glucosyl transferase 88A1	1434	2.66504	0.0005
Gh_D13G0073	Protein of unknown function (DUF3133)	1737	4.56415	0.0325
Gh_D13G0372	peptidyl-prolyl cis-trans isomerase / cyclophilin-40 (CYP40) / rotamase	1212	4.30555	0
Gh_D13G1716	myb domain protein 105	942	4.77823	0.0176
Gh_D13G1966	EIN3-binding F box protein 1	1908	-2.43685	0
Gh_D13G2117	NAD(P)-binding Rossmann-fold superfamily protein	1179	3.79642	0.0249
Gh_D13G2156	2-oxoglutarate (2OG) and Fe(II)-dependent oxygenase superfamily protein	1065	8.00734	0
Gh_D13G2157	2-oxoglutarate (2OG) and Fe(II)-dependent oxygenase superfamily protein	972	9.28702	0
Gh_D13G2294	alpha/beta-Hydrolases superfamily protein	954	6.67184	0
Gh_Sca005019G02	cyclin-dependent kinase B1;2	363	-3.46517	0.0004
Gh_Sca007330G01	Plant invertase/pectin methylesterase inhibitor superfamily protein	630	6.192	0
Gh_Sca013058G01		225	3.05371	0
Gh_Sca043669G01	NAD(P)-binding Rossmann-fold superfamily protein	291	5.02033	0

## Sheet: 32-days post anthesis
Differentially expressed genes between glanded and glandless embryos at 32-days post anthesis
Gene	Description	Gene length	Shrunken log fold change	Adjusted p value
Gh_A01G0038	B-box zinc finger family protein	621	4.29406	0.0001
Gh_A01G0120	RING membrane-anchor 1	765	6.5793	0
Gh_A01G0180	3-hydroxyacyl-CoA dehydratase 1	720	3.16545	0.0006
Gh_A01G0267	NAC domain containing protein 42	960	8.99801	0
Gh_A01G0269	2-oxoglutarate (2OG) and Fe(II)-dependent oxygenase superfamily protein	1878	7.538	0
Gh_A01G0293	cytochrome P450, family 72, subfamily A, polypeptide 15	1557	7.59952	0
Gh_A01G0328	Leucine-rich repeat transmembrane protein kinase	3045	3.56484	0
Gh_A01G0476	RING membrane-anchor 3	777	2.02613	0
Gh_A01G0487	Aluminium induced protein with YGL and LRDR motifs	768	2.51932	0
Gh_A01G0531	B-box type zinc finger family protein	753	3.81077	0
Gh_A01G0537	Calcium-binding EF-hand family protein	378	-5.57843	0
Gh_A01G0555	terpene synthase 21	1638	7.7017	0
Gh_A01G0683	F-box family protein with a domain of unknown function (DUF295)	1272	-5.73074	0.0001
Gh_A01G0696	cytochrome P450, family 71, subfamily B, polypeptide 34	1509	7.1444	0
Gh_A01G0697	cytochrome P450, family 71, subfamily B, polypeptide 14	1593	9.73673	0
Gh_A01G0698	cytochrome p450, family 71, subfamily B, polypeptide 11	729	3.39559	0
Gh_A01G0737	RING/U-box superfamily protein	1020	2.77086	0.0001
Gh_A01G0763	RING/U-box superfamily protein	474	7.93827	0
Gh_A01G0766		609	2.60984	0.0001
Gh_A01G0767	Leucine-rich repeat transmembrane protein kinase	3096	5.58486	0.0006
Gh_A01G0840	Protein of unknown function (DUF833)	828	6.53506	0
Gh_A01G0875	Prolyl oligopeptidase family protein	2205	-4.0195	0
Gh_A01G0898	Chaperone DnaJ-domain superfamily protein	501	2.53799	0.0008
Gh_A01G0948		2133	2.66413	0
Gh_A01G0966	Protein of unknown function (DUF1645)	501	4.93902	0.0001
Gh_A01G1007	Uncharacterised conserved protein UCP031279	501	4.82558	0.0026
Gh_A01G1150		1314	-2.05837	0
Gh_A01G1367	Disease resistance-responsive (dirigent-like protein) family protein	582	10.7933	0
Gh_A01G1369	Disease resistance-responsive (dirigent-like protein) family protein	534	5.2921	0.0006
Gh_A01G1436	Transmembrane amino acid transporter family protein	3063	7.4774	0
Gh_A01G1556		306	-2.08238	0
Gh_A01G1571	Glycosyl hydrolase family protein	2187	-4.43501	0.0202
Gh_A01G1736	NAD(P)-binding Rossmann-fold superfamily protein	825	7.6075	0
Gh_A01G1737	NAD(P)-binding Rossmann-fold superfamily protein	1002	8.73139	0
Gh_A01G1785	Aldolase superfamily protein	1077	2.63296	0.0311
Gh_A01G1800	sequence-specific DNA binding transcription factors	1314	2.28656	0.0019
Gh_A01G1828	myb domain protein 36	789	4.63026	0.0356
Gh_A01G1931	PAR1 protein	549	9.46027	0
Gh_A01G2064	NAC (No Apical Meristem) domain transcriptional regulator superfamily protein	1047	5.62065	0
Gh_A02G0052		555	2.95557	0
Gh_A02G0071		276	2.5391	0.0424
Gh_A02G0152	Ubiquitin carboxyl-terminal hydrolase family protein	1443	2.61046	0.0081
Gh_A02G0165	PHYTOCYSTATIN 2	378	2.15899	0
Gh_A02G0199		243	-2.70851	0
Gh_A02G0220	cytochrome P450, family 72, subfamily A, polypeptide 7	1551	2.85784	0.0006
Gh_A02G0283	Aluminium induced protein with YGL and LRDR motifs	729	-2.66996	0.0333
Gh_A02G0309	Seed maturation protein	795	-4.40799	0
Gh_A02G0367	2-oxoglutarate (2OG) and Fe(II)-dependent oxygenase superfamily protein	1116	3.37046	0
Gh_A02G0375	RING/U-box superfamily protein	954	3.56024	0
Gh_A02G0410	Cyclopropane-fatty-acyl-phospholipid synthase	2589	2.17988	0
Gh_A02G0500	MLP-like protein 423	486	9.58285	0
Gh_A02G0537		666	4.15909	0.0594
Gh_A02G0821	alpha/beta-Hydrolases superfamily protein	1311	4.69658	0
Gh_A02G0847	cytochrome P450, family 81, subfamily K, polypeptide 2	1602	2.88571	0.0027
Gh_A02G0866	xyloglucan endotransglycosylase 6	741	-3.54205	0.0001
Gh_A02G0920	calmodulin like 42	579	4.47649	0.0023
Gh_A02G0942		174	4.63977	0.0119
Gh_A02G1034	UDP-glucosyl transferase 88A1	1290	3.02626	0
Gh_A02G1074		999	5.83203	0.0003
Gh_A02G1112	Nucleotide-diphospho-sugar transferases superfamily protein	762	2.41724	0
Gh_A02G1203	Peroxidase superfamily protein	984	-2.74703	0.036
Gh_A02G1269	DNAJ-like 20	498	5.72691	0.0036
Gh_A02G1280		243	4.90515	0
Gh_A02G1364		285	8.10129	0
Gh_A02G1442	growth factors	228	7.03632	0
Gh_A02G1459	BTB and TAZ domain protein 4	1128	-2.12751	0.0004
Gh_A02G1510	heat shock factor 4	888	3.32466	0.0044
Gh_A02G1616	aldehyde dehydrogenase 3F1	1440	-2.9435	0.0011
Gh_A02G1691	Calcium-dependent phosphotriesterase superfamily protein	1179	5.09885	0.0001
Gh_A02G1694	squamosa promoter binding protein-like 5	525	2.61845	0.0001
Gh_A02G1729	xyloglucan endotransglucosylase/hydrolase 16	876	2.02359	0.0001
Gh_A02G1730		2127	2.73381	0
Gh_A02G1751	RING/U-box superfamily protein	1128	5.89789	0
Gh_A02G1760	Inositol monophosphatase family protein	1026	2.04392	0.0035
Gh_A02G1815		237	3.58433	0.0035
Gh_A02G1824	Homeodomain-like superfamily protein	399	2.953	0.0208
Gh_A03G0066	ethylene responsive element binding factor 5	948	-3.26854	0
Gh_A03G0247	lactoylglutathione lyase family protein / glyoxalase I family protein	549	8.99129	0
Gh_A03G0248	lactoylglutathione lyase family protein / glyoxalase I family protein	549	7.37255	0
Gh_A03G0437	cytochrome B5 isoform E	399	7.74092	0
Gh_A03G0488	ARF-GAP domain 1	2397	3.02314	0.002
Gh_A03G0524	Integrase-type DNA-binding superfamily protein	672	-5.11477	0.0005
Gh_A03G0885	expansin A15	747	2.66234	0
Gh_A03G0945	Leucine-rich receptor-like protein kinase family protein	750	-3.32395	0.0119
Gh_A03G0958	isocitrate lyase	1644	5.31437	0
Gh_A03G0969	glutaredoxin-related	1983	3.09378	0.016
Gh_A03G1031	plasmodesmata-located protein 6	942	2.90442	0
Gh_A03G1145	S-adenosyl-L-methionine-dependent methyltransferases superfamily protein	777	3.48428	0.0068
Gh_A03G1169	ATP synthase subunit 1	417	-2.28056	0.0395
Gh_A03G1214	Protein of unknown function (DUF1645)	915	2.47574	0
Gh_A03G1255	zinc finger protein 5	720	5.8879	0.0016
Gh_A03G1300		960	3.81095	0.0384
Gh_A03G1330	SWITCH/sucrose nonfermenting 3A	840	4.12557	0.0636
Gh_A03G1496	hydroxy methylglutaryl CoA reductase 1	1758	2.72959	0
Gh_A03G1497	hydroxy methylglutaryl CoA reductase 1	1749	2.48377	0
Gh_A03G1547		831	3.08087	0.0069
Gh_A03G1595	Xanthine/uracil permease family protein	1704	4.36404	0
Gh_A03G1647	Calcium-dependent lipid-binding (CaLB domain) family protein	726	3.73518	0.037
Gh_A03G1694	Protein of unknown function (DUF1645)	1317	3.63245	0
Gh_A03G1802	Chaperone DnaJ-domain superfamily protein	333	6.60671	0
Gh_A03G1869	XS domain-containing protein / XS zinc finger domain-containing protein-related	1734	4.34045	0.0066
Gh_A03G1896		243	3.70757	0.0006
Gh_A03G1927	photosystem I subunit K	393	2.13716	0
Gh_A03G1988		369	9.51819	0
Gh_A03G2006	cytochrome P450, family 706, subfamily A, polypeptide 6	1611	9.56015	0
Gh_A03G2022	hydroxymethylglutaryl-CoA synthase / HMG-CoA synthase / 3-hydroxy-3-methylglutaryl coenzyme A synthase	1398	2.75044	0
Gh_A03G2049	UDP-Glycosyltransferase superfamily protein	1458	2.47159	0
Gh_A03G2076	GTP-binding protein Obg/CgtA	1563	4.79759	0.0099
Gh_A03G2107	Ribosomal protein PSRP-3/Ycf65	492	2.18881	0.0286
Gh_A03G2115	ARM repeat superfamily protein	1335	6.61559	0
Gh_A04G0066	Disease resistance-responsive (dirigent-like protein) family protein	525	8.60401	0
Gh_A04G0107	sulfotransferase 16	999	2.97551	0.0084
Gh_A04G0131	GDSL-like Lipase/Acylhydrolase superfamily protein	1089	6.13474	0
Gh_A04G0207	protein serine/threonine kinases;protein kinases;ATP binding;sugar binding;kinases;carbohydrate binding	2427	6.42603	0
Gh_A04G0335	NB-ARC domain-containing disease resistance protein	357	-4.81658	0.0172
Gh_A04G0383	RING/FYVE/PHD zinc finger superfamily protein	1128	2.20777	0.0029
Gh_A04G0400	cytochrome P450, family 71, subfamily B, polypeptide 35	1527	8.81897	0
Gh_A04G0428	photosystem II subunit R	420	4.44691	0
Gh_A04G0449	zinc finger protein 8	747	-2.0772	0.0258
Gh_A04G0455	Galactose oxidase/kelch repeat superfamily protein	954	4.2528	0.0073
Gh_A04G0706	protein kinase 1B	243	4.39703	0.0026
Gh_A04G0768	alpha 1,4-glycosyltransferase family protein	1275	5.83448	0.0016
Gh_A04G0777	Protein of unknown function, DUF538	441	8.11898	0
Gh_A04G0812	gamma interferon responsive lysosomal thiol (GILT) reductase family protein	804	3.1726	0.0125
Gh_A04G0830	glutathione S-transferase TAU 16	705	2.86395	0.0001
Gh_A04G0838		984	5.1462	0
Gh_A04G0863	CCR-like	402	3.77644	0
Gh_A04G0875	DHHC-type zinc finger family protein	1275	-4.0163	0.0146
Gh_A04G0895		480	9.0186	0
Gh_A04G1100	hemoglobin 1	492	7.01884	0
Gh_A04G1242		558	6.66736	0
Gh_A04G1260	UDP-Glycosyltransferase superfamily protein	1410	2.59186	0.0077
Gh_A04G1291	terpene synthase 21	762	8.66506	0
Gh_A04G1295	terpene synthase 21	1665	6.39952	0
Gh_A04G1296	terpene synthase 21	1665	9.36829	0
Gh_A05G0067	monogalactosyldiacylglycerol synthase 2	1932	-2.96526	0.0031
Gh_A05G0092	SPX domain gene 1	792	-2.39553	0
Gh_A05G0112	early nodulin-related	312	3.23341	0
Gh_A05G0177	Major facilitator superfamily protein	1473	-2.45909	0
Gh_A05G0198	phosphofructokinase 3	1773	2.37166	0.007
Gh_A05G0219	Alkaline-phosphatase-like family protein	1479	2.14635	0.0146
Gh_A05G0271	RAS associated with diabetes protein 51	1011	2.84813	0.0134
Gh_A05G0292	myb domain protein 4r1	573	-3.89881	0.082
Gh_A05G0334	NAD(P)-binding Rossmann-fold superfamily protein	987	8.44067	0
Gh_A05G0483	WRKY DNA-binding protein 40	942	-2.87618	0.0008
Gh_A05G0623	Seven transmembrane MLO family protein	1614	2.46626	0.0036
Gh_A05G0672		684	3.68282	0
Gh_A05G0695	Stress responsive A/B Barrel Domain	318	2.14625	0.0059
Gh_A05G0779		2034	-5.64304	0
Gh_A05G0813	Protein of unknown function (DUF3741)	2346	3.83005	0
Gh_A05G0845	endomembrane-type CA-ATPase 4	276	-2.4696	0.0242
Gh_A05G0953	cytochrome P450, family 79, subfamily B, polypeptide 2	1653	-4.47065	0
Gh_A05G0999	ARIA-interacting double AP2 domain protein	1056	5.54874	0
Gh_A05G1008	Chaperone DnaJ-domain superfamily protein	447	2.80506	0
Gh_A05G1099	myo-inositol oxygenase 1	822	-2.35194	0
Gh_A05G1172	GDSL-motif lipase 2	1095	6.53017	0
Gh_A05G1241	jasmonate-zim-domain protein 8	360	4.85397	0
Gh_A05G1516	farnesyl diphosphate synthase 1	1029	3.02868	0
Gh_A05G1532	RAD3-like DNA-binding helicase protein	3606	2.39049	0
Gh_A05G1562	mechanosensitive channel of small conductance-like 4	2346	3.08673	0.0042
Gh_A05G1698	IBR domain-containing protein	1917	4.34753	0.0143
Gh_A05G1705	cytochrome P450, family 82, subfamily C, polypeptide 4	1569	9.87648	0
Gh_A05G1707	cytochrome P450, family 82, subfamily C, polypeptide 4	726	6.71785	0
Gh_A05G1715	nitrate transporter 1:2	3237	4.42989	0.0295
Gh_A05G1733	alpha/beta-Hydrolases superfamily protein	960	4.81975	0.0075
Gh_A05G1881	Predicted AT-hook DNA-binding family protein	957	3.25939	0
Gh_A05G1882	Predicted AT-hook DNA-binding family protein	570	3.91183	0.0386
Gh_A05G1959	Haloacid dehalogenase-like hydrolase (HAD) superfamily protein	1083	4.52164	0.0283
Gh_A05G1976	structural constituent of ribosome	960	-4.4017	0
Gh_A05G1993	Galactosyltransferase family protein	1140	2.31903	0.0252
Gh_A05G1998	Calcium-binding EF hand family protein	480	-3.10196	0
Gh_A05G2047	Thioredoxin superfamily protein	546	2.63022	0.0339
Gh_A05G2108	light harvesting complex of photosystem II 5	876	3.78527	0.1912
Gh_A05G2112	laccase 14	888	7.67417	0.0001
Gh_A05G2114	laccase 14	882	8.08998	0
Gh_A05G2117	laccase 14	1692	8.7643	0
Gh_A05G2120	myb domain protein 3	783	5.06475	0
Gh_A05G2147	Rieske (2Fe-2S) domain-containing protein	864	2.69492	0.0287
Gh_A05G2203		426	3.1183	0
Gh_A05G2246	cytochrome P450, family 81, subfamily D, polypeptide 8	1506	6.55619	0.0001
Gh_A05G2403	Hypoxia-responsive family protein	258	6.71292	0
Gh_A05G2499	Disease resistance-responsive (dirigent-like protein) family protein	549	8.93664	0
Gh_A05G2510	Cupredoxin superfamily protein	3309	3.98665	0
Gh_A05G2518	Cytochrome P450 superfamily protein	1509	7.61549	0.0004
Gh_A05G2531	Transmembrane amino acid transporter family protein	1653	2.69833	0
Gh_A05G2659	UDP-glycosyltransferase 74 F1	1362	4.13525	0.0068
Gh_A05G2685	cytochrome P450, family 82, subfamily C, polypeptide 4	1569	8.56768	0
Gh_A05G2721	cysteine-rich RLK (RECEPTOR-like protein kinase) 2	1944	5.83504	0
Gh_A05G2809	thioredoxin 2	357	-2.05236	0.0006
Gh_A05G2815	isopentenyltransferase 1	954	-3.35984	0.0189
Gh_A05G2868	SAUR-like auxin-responsive protein family	429	-3.90648	0.0859
Gh_A05G2973	lysine histidine transporter 1	1077	2.2764	0
Gh_A05G3109	ATP binding;ATP-dependent helicases;DNA helicases	3612	2.30354	0
Gh_A05G3142	Pyridoxamine 5\'-phosphate oxidase family protein	600	-3.12931	0.0278
Gh_A05G3147	galacturonosyltransferase-like 10	1005	-3.45903	0.0001
Gh_A05G3255	E2F/DP family winged-helix DNA-binding domain	1185	9.10944	0
Gh_A05G3257		207	5.6593	0.0008
Gh_A05G3293	photosystem II subunit P-1	789	3.29181	0.0156
Gh_A05G3387	Kunitz family trypsin and protease inhibitor protein	597	4.66392	0.0319
Gh_A05G3474	Major facilitator superfamily protein	1737	-4.41489	0.0042
Gh_A05G3638	small ubiquitin-like modifier 1	348	2.74634	0
Gh_A05G3651		225	4.44106	0.055
Gh_A05G3754	nodulin MtN21 /EamA-like transporter family protein	1158	2.87565	0.0028
Gh_A05G3820	Pyridoxal phosphate phosphatase-related protein	813	-2.88537	0.0205
Gh_A05G3826	partner of SLD five 1	669	2.62148	0.0009
Gh_A05G3831	pleiotropic drug resistance 12	4224	4.7668	0
Gh_A05G3842	RHO guanyl-nucleotide exchange factor 12	1509	2.56224	0
Gh_A05G3843	photosystem I subunit H2	435	2.92849	0
Gh_A05G3871	Ubiquitin-like superfamily protein	741	2.02839	0.0109
Gh_A05G3948	oxophytodienoate-reductase 3	1209	-2.77063	0.0238
Gh_A06G0097	NAC domain containing protein 28	1185	2.25742	0
Gh_A06G0126	cytochrome b6f complex subunit (petM), putative	381	3.24618	0
Gh_A06G0215		435	4.5932	0.0022
Gh_A06G0298	VQ motif-containing protein	1206	2.90793	0.0006
Gh_A06G0605	gamma-glutamyl transpeptidase 4	1851	-2.24514	0.0002
Gh_A06G0724	Protein kinase superfamily protein	1017	5.70304	0.008
Gh_A06G0733	acyl carrier protein 5	465	-2.3998	0
Gh_A06G0995	Regulator of Vps4 activity in the MVB pathway protein	1467	-2.87493	0.0181
Gh_A06G1073	protein serine/threonine kinases;protein kinases;ATP binding;sugar binding;kinases;carbohydrate binding	1995	4.1086	0.0001
Gh_A06G1222	photosystem I subunit F	675	2.04768	0
Gh_A06G1322	WRKY family transcription factor	1539	8.62953	0
Gh_A06G1391	Fatty acid hydroxylase superfamily	1980	-2.43161	0.0328
Gh_A06G1395	basic helix-loop-helix (bHLH) DNA-binding superfamily protein	1293	-3.48295	0
Gh_A06G1432	protein serine/threonine kinases;protein kinases;ATP binding;sugar binding;kinases;carbohydrate binding	1194	-3.0336	0
Gh_A06G1433	zinc finger (CCCH-type) family protein	1974	-2.72631	0
Gh_A06G1631	Putative thiol-disulphide oxidoreductase DCC	519	-2.96829	0.0137
Gh_A06G1690	hydroxycinnamoyl-CoA shikimate/quinate hydroxycinnamoyl transferase	1296	-2.84936	0.0093
Gh_A06G1703	alpha/beta-Hydrolases superfamily protein	993	-3.06743	0
Gh_A06G1736	Pollen Ole e 1 allergen and extensin family protein	645	6.1026	0.0001
Gh_A06G1874		297	2.12267	0
Gh_A06G1923	WRKY DNA-binding protein 40	981	-3.62881	0.016
Gh_A06G1947	NAC domain containing protein 42	930	8.62939	0
Gh_A06G2102	FAD-binding Berberine family protein	1590	5.25024	0
Gh_A07G0025	Leucine-rich repeat protein kinase family protein	1878	2.74549	0
Gh_A07G0026	fatty acyl-ACP thioesterases B	1263	2.57047	0
Gh_A07G0030	Plant protein of unknown function (DUF936)	1638	2.21013	0
Gh_A07G0084	oxidative stress 3	414	2.36548	0
Gh_A07G0112	basic helix-loop-helix (bHLH) DNA-binding family protein	1320	6.56493	0
Gh_A07G0138	DREB2A-interacting protein 2	984	-4.19536	0.0637
Gh_A07G0209	aldehyde dehydrogenase 11A3	1500	5.44272	0
Gh_A07G0244		387	2.82625	0.0238
Gh_A07G0265		1545	3.46671	0.0005
Gh_A07G0280	glutamine dumper 5	393	3.96866	0.0013
Gh_A07G0359	structural maintenance of chromosomes 2	3468	2.73302	0.0003
Gh_A07G0377	Integrase-type DNA-binding superfamily protein	588	5.09594	0.0057
Gh_A07G0403	Sec14p-like phosphatidylinositol transfer family protein	744	-2.30031	0
Gh_A07G0478	Pectin lyase-like superfamily protein	1206	2.09239	0.0072
Gh_A07G0511	porphyromonas-type peptidyl-arginine deiminase family protein	1137	3.2417	0
Gh_A07G0594	light-harvesting chlorophyll-protein complex I subunit A4	759	2.0855	0
Gh_A07G0668	PHYTOENE SYNTHASE	1257	3.70436	0
Gh_A07G0673	MATE efflux family protein	1314	3.31304	0
Gh_A07G0773	ethylene-forming enzyme	933	-2.02276	0
Gh_A07G0775	ethylene-forming enzyme	948	-5.78631	0.0015
Gh_A07G0847	DNA repair (Rad51) family protein	1116	2.88919	0.0006
Gh_A07G1001	bZIP transcription factor family protein	1407	5.58795	0.0036
Gh_A07G1037	DNAJ homologue 3	1251	-2.43296	0.0055
Gh_A07G1201		2328	2.17552	0
Gh_A07G1228	CBL-interacting protein kinase 9	1335	-2.2378	0.0233
Gh_A07G1275	dihydroflavonol 4-reductase	1020	3.00289	0.0006
Gh_A07G1311	SIGNAL PEPTIDE PEPTIDASE-LIKE 4	1617	3.19415	0
Gh_A07G1466	vesicle-associated membrane protein 725	660	2.07908	0
Gh_A07G1593	microsomal glutathione s-transferase, putative	432	4.83819	0.0011
Gh_A07G1628	Polynucleotidyl transferase, ribonuclease H-like superfamily protein	366	2.43758	0.0328
Gh_A07G1631	cytochrome P450, family 714, subfamily A, polypeptide 1	1551	5.35822	0.0002
Gh_A07G1669	Cell differentiation, Rcd1-like protein	924	-4.90086	0.0002
Gh_A07G1672		1281	2.1237	0.001
Gh_A07G1705		492	2.24499	0.0064
Gh_A07G1706		240	3.4683	0
Gh_A07G1804	Oxidoreductase, zinc-binding dehydrogenase family protein	987	5.24821	0.0034
Gh_A07G1845	response regulator 24	468	-4.95683	0
Gh_A07G1850	photosystem I subunit E-2	441	2.56314	0.0005
Gh_A07G1958		441	2.50352	0.0209
Gh_A07G1984	P-loop containing nucleoside triphosphate hydrolases superfamily protein	1566	5.24842	0
Gh_A07G2018	UDP-glucosyl transferase 88A1	1449	6.66054	0
Gh_A07G2019	UDP-glucosyl transferase 88A1	1419	5.8475	0.0001
Gh_A07G2035	myb domain protein 118	1518	-3.58031	0.0037
Gh_A07G2056	HXXXD-type acyl-transferase family protein	1437	2.86348	0.0002
Gh_A07G2119	WRKY family transcription factor family protein	501	8.00587	0
Gh_A07G2150	Protein kinase protein with adenine nucleotide alpha hydrolases-like domain	1332	2.68289	0.002
Gh_A07G2213	Bifunctional inhibitor/lipid-transfer protein/seed storage 2S albumin superfamily protein	297	2.01963	0
Gh_A07G2227	Protein of unknown function (DUF506)	894	2.71391	0.0005
Gh_A07G2261	Oxidoreductase, zinc-binding dehydrogenase family protein	990	3.87722	0
Gh_A07G2349		768	3.79835	0.0005
Gh_A08G0043	cytochrome P450, family 94, subfamily C, polypeptide 1	1557	4.59038	0.0257
Gh_A08G0068	Polynucleotidyl transferase, ribonuclease H-like superfamily protein	813	-2.17769	0
Gh_A08G0171	Leucine-rich repeat transmembrane protein kinase family protein	2394	-3.83689	0.01
Gh_A08G0245	Protein kinase superfamily protein	1251	-3.82614	0.0029
Gh_A08G0371	ethylene-responsive element binding protein	891	2.16176	0.0027
Gh_A08G0386		990	3.93035	0
Gh_A08G0457	FASCICLIN-like arabinoogalactan 7	792	2.94061	0.0004
Gh_A08G0506	B12D protein	261	7.60347	0
Gh_A08G0609	photosystem I subunit D-2	624	2.35221	0
Gh_A08G0653	BRCT domain-containing DNA repair protein	2961	3.29378	0.0011
Gh_A08G0778	glutamine dumper 2	456	2.52629	0.01
Gh_A08G0819	serine-rich protein-related	624	2.64464	0
Gh_A08G0956		249	-3.9456	0.011
Gh_A08G1067	S-adenosylmethionine synthetase 1	1182	-3.22483	0
Gh_A08G1084	purple acid phosphatase 29	876	-2.82981	0.0053
Gh_A08G1167	downstream target of AGL15 2	1629	7.9794	0
Gh_A08G1244	alpha/beta-Hydrolases superfamily protein	1005	4.04431	0
Gh_A08G1350	ATP-binding cassette 14	1962	-2.18729	0.0005
Gh_A08G1425	lsd one like 1	444	2.52233	0
Gh_A08G1498		1188	2.70519	0
Gh_A08G1503	ethylene responsive element binding factor 5	978	-3.84316	0.0085
Gh_A08G1543	Bifunctional inhibitor/lipid-transfer protein/seed storage 2S albumin superfamily protein	399	2.58175	0
Gh_A08G1600	phospholipase D beta 1	2556	8.44142	0
Gh_A08G1648	Ankyrin repeat family protein with DHHC zinc finger domain	1413	2.38139	0.0242
Gh_A08G1679	photosystem II reaction center W	396	2.33672	0
Gh_A08G1724		417	-2.67466	0.0001
Gh_A08G1827	Inorganic H pyrophosphatase family protein	2283	2.0862	0.0063
Gh_A08G1908	NAD(P)-linked oxidoreductase superfamily protein	1017	2.70876	0
Gh_A08G1957	2-oxoglutarate (2OG) and Fe(II)-dependent oxygenase superfamily protein	1080	2.6169	0.0143
Gh_A08G1987	floral homeotic protein (HUA1)	1377	-3.67628	0.0335
Gh_A08G2003	serine carboxypeptidase-like 20	1479	5.77346	0.0006
Gh_A08G2055	NAC domain containing protein 42	858	8.3237	0
Gh_A08G2056	NAC domain containing protein 42	867	10.2069	0
Gh_A08G2125		375	3.96694	0.0944
Gh_A08G2243	Major facilitator superfamily protein	1734	5.23792	0
Gh_A08G2301	protein serine/threonine kinases;protein kinases;ATP binding;sugar binding;kinases;carbohydrate binding	2472	5.48589	0.0003
Gh_A08G2338	Protein of unknown function (DUF1637)	831	2.63469	0
Gh_A08G2344		231	6.44261	0
Gh_A08G2345		345	8.74058	0
Gh_A08G2387	heavy metal atpase 5	846	-4.05431	0.0561
Gh_A08G2394	cytochrome P450, family 76, subfamily C, polypeptide 4	606	8.55336	0
Gh_A08G2570	Subtilase family protein	4176	-2.13897	0.0355
Gh_A09G0149	galactosyltransferase1	1842	6.18849	0
Gh_A09G0237	DP-E2F-like protein 3	1101	2.07521	0.0063
Gh_A09G0266	NHL domain-containing protein	483	2.07827	0.0001
Gh_A09G0276	DNAJ heat shock N-terminal domain-containing protein	921	-2.87775	0.0152
Gh_A09G0341	Galactose oxidase/kelch repeat superfamily protein	1281	2.35179	0.0031
Gh_A09G0350	Myzus persicae-induced lipase 1	1242	-2.35749	0.0001
Gh_A09G0423	3-ketoacyl-CoA synthase 6	1506	6.46192	0
Gh_A09G0466	B-box type zinc finger protein with CCT domain	1233	3.37886	0.017
Gh_A09G0469	LOB domain-containing protein 42	723	5.21626	0.045
Gh_A09G0501	5\'-3\' exonuclease family protein	1695	2.44221	0.0002
Gh_A09G0508	Plant protein of unknown function (DUF247)	1263	5.03468	0.0007
Gh_A09G0573	Caleosin-related family protein	690	2.54085	0.0066
Gh_A09G0608		4233	2.24932	0.0003
Gh_A09G0630	chitinase-like protein 2	954	2.75197	0.0048
Gh_A09G0658	fibrillin	1011	2.29238	0.0143
Gh_A09G0689	Aluminium induced protein with YGL and LRDR motifs	795	3.75091	0.0184
Gh_A09G0727	O-fucosyltransferase family protein	1470	2.28383	0.0172
Gh_A09G0894	cytochrome P450, family 94, subfamily C, polypeptide 1	1503	2.20721	0.0293
Gh_A09G0895	fatty acid reductase 5	1458	8.92819	0
Gh_A09G1178	cytochrome P450, family 712, subfamily A, polypeptide 2	1527	-3.21871	0.0083
Gh_A09G1263	BEL1-like homeodomain 1	1935	3.33169	0.0238
Gh_A09G1272	NDR1/HIN1-like 3	669	4.03274	0
Gh_A09G1283	NAD(P)-binding Rossmann-fold superfamily protein	825	6.61694	0
Gh_A09G1335	Pyruvate kinase family protein	1674	2.24663	0
Gh_A09G1403	Protein of unknown function, DUF584	552	3.84557	0.0297
Gh_A09G1405	plasma membrane intrinsic protein 2	858	-2.93818	0.0012
Gh_A09G1440	Concanavalin A-like lectin protein kinase family protein	2010	-2.21679	0.0349
Gh_A09G1509	glutathione S-transferase TAU 8	678	8.34218	0
Gh_A09G1528	glycerol-3-phosphate acyltransferase 6	1503	7.78287	0
Gh_A09G1593		630	3.0962	0.0001
Gh_A09G1655	Glycogen/starch synthases, ADP-glucose type	1971	-2.16415	0.0079
Gh_A09G1663	Tetratricopeptide repeat (TPR)-like superfamily protein	714	2.06184	0.0003
Gh_A09G1693	cellulose synthase like G3	1554	4.20373	0.0199
Gh_A09G1760	ethylene responsive element binding factor 1	807	-4.43775	0.0284
Gh_A09G1923	ATPase E1-E2 type family protein / haloacid dehalogenase-like hydrolase family protein	3060	5.02053	0.0016
Gh_A09G1977	2-oxoglutarate (2OG) and Fe(II)-dependent oxygenase superfamily protein	1101	5.34182	0.0111
Gh_A09G2048	Uncharacterised protein family (UPF0497)	606	6.43771	0.0001
Gh_A09G2087	TOXICOS EN LEVADURA 2	873	-2.41864	0.0002
Gh_A09G2100	ARM repeat superfamily protein	918	2.04493	0
Gh_A09G2353	nucleotide binding	225	3.67431	0.0015
Gh_A09G2408	glutathione peroxidase 2	492	9.05789	0
Gh_A09G2431	Stress induced protein	333	-2.08	0
Gh_A09G2475	glutamine-dependent asparagine synthase 1	1803	5.80491	0.002
Gh_A09G2498	Cytochrome P450 superfamily protein	1494	9.6136	0
Gh_A10G0103	Phosphofructokinase family protein	1554	2.56037	0.0004
Gh_A10G0113	WRKY family transcription factor	1653	2.29269	0.0016
Gh_A10G0226	serine carboxypeptidase-like 31	1452	3.92044	0.0256
Gh_A10G0238	Aluminium induced protein with YGL and LRDR motifs	768	2.26783	0
Gh_A10G0248	heat shock factor 4	672	5.30396	0.0006
Gh_A10G0279	RING/U-box superfamily protein	672	6.81495	0
Gh_A10G0284		318	4.16245	0.069
Gh_A10G0388	jasmonate-zim-domain protein 8	363	6.41777	0
Gh_A10G0391	DEGP protease 5	951	2.70544	0.0279
Gh_A10G0473	Histone superfamily protein	411	3.23875	0
Gh_A10G0478	SAUR-like auxin-responsive protein family	360	4.92462	0.0272
Gh_A10G0500	Cytochrome P450 superfamily protein	1533	-2.87442	0.005
Gh_A10G0519	indeterminate(ID)-domain 7	1491	2.16437	0
Gh_A10G0578	Protein phosphatase 2C family protein	1194	-2.02264	0.0113
Gh_A10G0583	ABC-2 and Plant PDR ABC-type transporter family protein	4467	4.49665	0
Gh_A10G0599	Eukaryotic aspartyl protease family protein	1335	4.24877	0
Gh_A10G0626	senescence-related gene 3	1149	-2.03138	0.0001
Gh_A10G0661		387	3.83674	0.0008
Gh_A10G0667	Pectin lyase-like superfamily protein	2202	7.56929	0
Gh_A10G0715	cytochrome c oxidase assembly protein CtaG / Cox11 family	258	2.04941	0.0123
Gh_A10G0838	OBF binding protein 1	693	2.70191	0.026
Gh_A10G0915	Protein of unknown function (DUF707)	1200	2.04108	0
Gh_A10G0923	cysteine-rich RLK (RECEPTOR-like protein kinase) 42	1971	3.88637	0
Gh_A10G0930	Protein of unknown function (DUF1645)	789	3.87541	0.0017
Gh_A10G1178		195	6.42826	0.0002
Gh_A10G1185	NAD(P)-linked oxidoreductase superfamily protein	1035	-2.06331	0.0049
Gh_A10G1203		210	2.04825	0.0333
Gh_A10G1235	pfkB-like carbohydrate kinase family protein	987	4.10709	0
Gh_A10G1311	hydroxycinnamoyl-CoA shikimate/quinate hydroxycinnamoyl transferase	1311	-3.92457	0.001
Gh_A10G1505		480	4.85267	0.0004
Gh_A10G1510		480	6.68419	0
Gh_A10G1512		480	10.0883	0
Gh_A10G1514	MLP-like protein 423	480	10.371	0
Gh_A10G1587		366	-3.93723	0.0427
Gh_A10G1744	cytochrome P450, family 94, subfamily D, polypeptide 2	1509	2.60641	0.0022
Gh_A10G1760	NAD(P)-binding Rossmann-fold superfamily protein	600	2.85915	0.0002
Gh_A10G1761	NAD(P)-binding Rossmann-fold superfamily protein	780	4.45801	0
Gh_A10G1860	related to AP2.7	1425	-3.77852	0.0298
Gh_A10G1883	alpha/beta-Hydrolases superfamily protein	1230	7.28411	0
Gh_A10G1906	3-ketoacyl-CoA synthase 19	1383	2.35625	0.0079
Gh_A10G1928	nodulin MtN21 /EamA-like transporter family protein	1176	-2.69184	0.0085
Gh_A10G2041	UDP-glucosyl transferase 85A2	1461	2.5342	0.0047
Gh_A10G2169		201	2.80898	0.0062
Gh_A10G2220	K-box region and MADS-box transcription factor family protein	804	-2.24429	0
Gh_A10G2271	O-methyltransferase family protein	1080	6.10753	0.0003
Gh_A10G2355	Kunitz family trypsin and protease inhibitor protein	678	-2.03309	0.0226
Gh_A11G0001	HEAT repeat ;WD domain, G-beta repeat protein protein	1191	-2.1302	0
Gh_A11G0020	purple acid phosphatase 17	978	-2.38075	0
Gh_A11G0042	nuclear RNA polymerase C2	1881	-2.14392	0
Gh_A11G0060		456	4.51719	0
Gh_A11G0156	Polyketide cyclase/dehydrase and lipid transport superfamily protein	1302	2.97204	0
Gh_A11G0297	Leucine-rich repeat protein kinase family protein	3300	6.52483	0
Gh_A11G0419		303	2.33939	0.0089
Gh_A11G0422	methyl esterase 10	774	2.78127	0
Gh_A11G0526		2046	6.16092	0
Gh_A11G0568	longifolia2	2622	2.44154	0
Gh_A11G0687	Bifunctional inhibitor/lipid-transfer protein/seed storage 2S albumin superfamily protein	351	-2.27873	0
Gh_A11G0699	alpha/beta-Hydrolases superfamily protein	1740	-2.13669	0.0004
Gh_A11G0757	xylem serine peptidase 1	2250	-3.74603	0.0001
Gh_A11G0857	arabinogalactan protein 20	228	4.07742	0.0002
Gh_A11G1064		219	-4.30594	0.0055
Gh_A11G1074	Uncharacterised protein family (UPF0497)	561	3.21802	0.0257
Gh_A11G1258	Tetratricopeptide repeat (TPR)-like superfamily protein	948	3.48223	0
Gh_A11G1298	Protein of unknown function (DUF760)	1212	3.00016	0
Gh_A11G1368	Exostosin family protein	1476	3.46711	0
Gh_A11G1431	cellulose synthase-like B4	2232	3.63898	0
Gh_A11G1502	Rhomboid-related intramembrane serine protease family protein	1269	2.20611	0.0295
Gh_A11G1809	PLC-like phosphodiesterases superfamily protein	201	7.12552	0
Gh_A11G1852	white-brown complex homolog protein 11	2073	8.38865	0
Gh_A11G1874	elicitor-activated gene 3-2	1086	8.94275	0
Gh_A11G1927		537	6.11857	0.0007
Gh_A11G2050	calcium exchanger 7	1800	2.28655	0.0007
Gh_A11G2071	Protein of unknown function (DUF1637)	966	2.00061	0.001
Gh_A11G2124		213	3.77986	0.128
Gh_A11G2247	ATPase E1-E2 type family protein / haloacid dehalogenase-like hydrolase family protein	3057	-2.75293	0
Gh_A11G2271	terpene synthase 21	1431	7.85946	0
Gh_A11G2287	NAD(P)-linked oxidoreductase superfamily protein	1017	2.17003	0
Gh_A11G2291	NAD(P)-linked oxidoreductase superfamily protein	1053	5.37135	0
Gh_A11G2371	Major facilitator superfamily protein	1929	2.02399	0.0001
Gh_A11G2388		270	7.79005	0
Gh_A11G2620	Disease resistance-responsive (dirigent-like protein) family protein	585	8.67538	0
Gh_A11G2882	gamma tonoplast intrinsic protein	756	2.08273	0.0046
Gh_A11G3008	NAD(P)-binding Rossmann-fold superfamily protein	768	9.24963	0
Gh_A11G3108		522	6.77441	0
Gh_A11G3150	ER-type Ca2+-ATPase 2	2865	5.15087	0.003
Gh_A11G3190	photosystem I reaction center subunit PSI-N, chloroplast, putative / PSI-N, putative (PSAN)	543	2.53986	0.007
Gh_A11G3242	2-oxoglutarate (2OG) and Fe(II)-dependent oxygenase superfamily protein	945	4.33471	0.0002
Gh_A12G0073	indeterminate(ID)-domain 2	1497	7.83647	0
Gh_A12G0105	expansin A20	765	7.45824	0
Gh_A12G0144	nicotinamidase 1	732	2.31742	0.0397
Gh_A12G0222	alpha/beta-Hydrolases superfamily protein	912	2.78615	0.0225
Gh_A12G0364		387	5.96931	0.0001
Gh_A12G0441		645	6.82315	0
Gh_A12G0442	VQ motif-containing protein	621	7.43953	0
Gh_A12G0504	Bifunctional inhibitor/lipid-transfer protein/seed storage 2S albumin superfamily protein	291	-5.92093	0
Gh_A12G0618	PQ-loop repeat family protein / transmembrane family protein	1161	-3.73416	0.0011
Gh_A12G0631	GDSL-like Lipase/Acylhydrolase superfamily protein	1122	5.02824	0.007
Gh_A12G0632	OBF binding protein 1	702	4.7795	0.0146
Gh_A12G0694	Phototropic-responsive NPH3 family protein	1851	2.19981	0.0323
Gh_A12G0920	Plant invertase/pectin methylesterase inhibitor superfamily	1500	-3.7457	0
Gh_A12G1029	cytochrome P450, family 78, subfamily A, polypeptide 6	1602	-2.13965	0.0001
Gh_A12G1040	Basic helix-loop-helix (bHLH) DNA-binding family protein	1473	8.16881	0
Gh_A12G1076	germin-like protein 10	651	9.20994	0
Gh_A12G1090	P-glycoprotein 3	3858	2.45099	0
Gh_A12G1109	HCO3- transporter family	2133	5.3504	0
Gh_A12G1233	B-box type zinc finger family protein	393	5.14785	0.0011
Gh_A12G1237	formin homology5	2391	2.68739	0.006
Gh_A12G1303	GDSL-motif lipase/hydrolase 6	1089	-3.33412	0
Gh_A12G1327	ATP-citrate lyase A-2	1272	2.19551	0
Gh_A12G1330	cysteine-rich RLK (RECEPTOR-like protein kinase) 3	2001	-3.13087	0.0241
Gh_A12G1447	Transmembrane protein 97, predicted	501	8.10636	0
Gh_A12G1448	Transmembrane protein 97, predicted	507	8.62246	0
Gh_A12G1513	ribonuclease 1	738	-4.29248	0.0073
Gh_A12G1620	NAC domain containing protein 100	1077	-3.68097	0
Gh_A12G1763	Zinc finger (C3HC4-type RING finger) family protein	2052	-6.09528	0
Gh_A12G1782	Zinc finger C-x8-C-x5-C-x3-H type family protein	1089	-5.601	0
Gh_A12G1783	ethylene responsive element binding factor 1	705	3.03771	0.0009
Gh_A12G1784	Integrase-type DNA-binding superfamily protein	711	7.57636	0
Gh_A12G1802	mitochondrion-localized small heat shock protein 23.6	630	-2.20313	0
Gh_A12G1899	Predicted AT-hook DNA-binding family protein	801	8.68142	0
Gh_A12G1939	tRNA/rRNA methyltransferase (SpoU) family protein	5484	2.02506	0
Gh_A12G2052	hydroxymethylglutaryl-CoA synthase / HMG-CoA synthase / 3-hydroxy-3-methylglutaryl coenzyme A synthase	1398	2.8033	0
Gh_A12G2152	Nodulin MtN3 family protein	765	2.29757	0
Gh_A12G2169	cytochrome P450, family 78, subfamily A, polypeptide 6	1593	3.95736	0
Gh_A12G2172	Basic helix-loop-helix (bHLH) DNA-binding family protein	1428	8.48911	0
Gh_A12G2173	alpha/beta-Hydrolases superfamily protein	1425	6.96155	0
Gh_A12G2302	beta-hydroxylase 1	915	7.97062	0
Gh_A12G2367	peptidoglycan-binding LysM domain-containing protein	345	4.79657	0
Gh_A12G2440	ABC-2 type transporter family protein	2199	-2.44847	0
Gh_A12G2667	Late embryogenesis abundant (LEA) hydroxyproline-rich glycoprotein family	678	2.39059	0.0016
Gh_A12G2708	beta glucosidase 17	2790	5.60006	0
Gh_A13G0037		294	4.68125	0.0015
Gh_A13G0080		528	-4.72842	0.0112
Gh_A13G0092	GHMP kinase family protein	1248	2.02605	0
Gh_A13G0138	zinc finger (CCCH-type) family protein	1857	-2.72982	0
Gh_A13G0143	AP2/B3-like transcriptional factor family protein	354	7.50986	0
Gh_A13G0145	Alpha/beta hydrolase related protein	594	5.45977	0
Gh_A13G0153	ortholog of sugar beet HS1 PRO-1 2	1401	4.01896	0
Gh_A13G0320	COBRA-like protein 6 precursor	1356	2.13817	0.0219
Gh_A13G0371	UDP-glucosyl transferase 73B3	1185	5.00113	0
Gh_A13G0385	S-methyl-5-thioribose kinase	660	2.77619	0
Gh_A13G0401		459	2.12851	0.0288
Gh_A13G0614		450	9.05208	0
Gh_A13G0617		450	6.80137	0
Gh_A13G0618		441	6.82906	0
Gh_A13G0619		414	6.2557	0.0007
Gh_A13G0671	AGAMOUS-like 30	1062	-4.0552	0.0621
Gh_A13G0720	beta glucosidase 40	2910	2.51806	0.0064
Gh_A13G0804	Glycosyl hydrolase family protein	1884	2.93136	0.0042
Gh_A13G0827	atypical CYS HIS rich thioredoxin 4	864	2.00632	0
Gh_A13G0831	syntaxin of plants 111	942	2.07727	0
Gh_A13G0853		633	7.67842	0
Gh_A13G0895	Heat shock protein 70 (Hsp 70) family protein	1869	-2.2168	0.002
Gh_A13G1024	SAUR-like auxin-responsive protein family	432	2.62894	0.0097
Gh_A13G1033	EXS (ERD1/XPR1/SYG1) family protein	2286	2.88878	0.0069
Gh_A13G1045		414	5.23145	0.0023
Gh_A13G1130	Pectin lyase-like superfamily protein	1083	4.543	0.0215
Gh_A13G1133	cytochrome P450, family 71, subfamily B, polypeptide 35	1527	8.62562	0
Gh_A13G1212	Calcium-binding EF-hand family protein	357	-3.26642	0.0029
Gh_A13G1449	acyl carrier protein 5	408	4.99957	0
Gh_A13G1467	pathogenesis-related 4	429	2.90136	0.0008
Gh_A13G1559	Photosystem II reaction center PsbP family protein	774	3.37989	0
Gh_A13G1570		279	-4.05842	0.0818
Gh_A13G1572	replicon protein A2	846	3.0191	0
Gh_A13G1602	vesicle-associated membrane protein 711	666	2.82334	0.0017
Gh_A13G1695	ELF4-like 3	354	-2.51037	0.0048
Gh_A13G1698	photosystem II subunit X	375	3.73053	0.0422
Gh_A13G1788	2-oxoglutarate (2OG) and Fe(II)-dependent oxygenase superfamily protein	972	11.2617	0
Gh_A13G1790	2-oxoglutarate (2OG) and Fe(II)-dependent oxygenase superfamily protein	471	6.18069	0
Gh_A13G1792	2-oxoglutarate (2OG) and Fe(II)-dependent oxygenase superfamily protein	969	7.29076	0
Gh_A13G1794	2-oxoglutarate (2OG) and Fe(II)-dependent oxygenase superfamily protein	966	9.85215	0
Gh_A13G1972	NAD(P)-binding Rossmann-fold superfamily protein	831	5.12814	0
Gh_A13G1993	C2H2 type zinc finger transcription factor family	510	7.07532	0
Gh_A13G2128	basic helix-loop-helix (bHLH) DNA-binding superfamily protein	999	2.12747	0.0255
Gh_A13G2263	glutathione S-transferase tau 7	675	7.99971	0
Gh_A13G2266		2022	2.37339	0.0037
Gh_A13G2281	ZCF37	645	5.24399	0.0022
Gh_A13G2293		327	-5.05435	0.0602
Gh_A13G2343	2-oxoglutarate (2OG) and Fe(II)-dependent oxygenase superfamily protein	972	8.95669	0
Gh_D01G0038	B-box zinc finger family protein	615	3.23046	0
Gh_D01G0166	epidermal patterning factor 1	426	-2.34894	0.0119
Gh_D01G0168	RING membrane-anchor 1	765	5.75109	0.0008
Gh_D01G0278	NAC (No Apical Meristem) domain transcriptional regulator superfamily protein	963	8.95407	0
Gh_D01G0422	sodium/calcium exchanger family protein / calcium-binding EF hand family protein	1728	2.45392	0.025
Gh_D01G0423	Basic-leucine zipper (bZIP) transcription factor family protein	933	3.91306	0.024
Gh_D01G0480	Protein of unknown function (DUF2921)	2784	4.12464	0.0023
Gh_D01G0503	Aluminium induced protein with YGL and LRDR motifs	768	2.15267	0
Gh_D01G0520		216	5.34421	0
Gh_D01G0551	Calcium-binding EF-hand family protein	378	-5.14525	0.0005
Gh_D01G0704	F-box family protein with a domain of unknown function (DUF295)	1272	-4.25235	0
Gh_D01G0713	cytochrome P450, family 71, subfamily B, polypeptide 34	1509	7.81314	0
Gh_D01G0714	ytochrome p450, family 71, subfamily B, polypeptide 11	975	9.40469	0
Gh_D01G0715	ferulic acid 5-hydroxylase 1	900	9.3195	0
Gh_D01G0745	cellulose synthase like E1	3789	5.58535	0
Gh_D01G0762	FKBP-like peptidyl-prolyl cis-trans isomerase family protein	633	5.23729	0.0026
Gh_D01G0780	RING/U-box superfamily protein	474	7.71981	0
Gh_D01G0782		609	2.56266	0.0004
Gh_D01G0806		321	4.58682	0.0001
Gh_D01G0867	Protein of unknown function (DUF833)	840	6.75454	0.0116
Gh_D01G0930	VPS35 homolog B	2370	-2.00236	0.0002
Gh_D01G0937	Chaperone DnaJ-domain superfamily protein	501	2.68304	0.0027
Gh_D01G1256		1308	-2.21183	0
Gh_D01G1315	CLAVATA3/ESR-RELATED 25	330	2.48689	0
Gh_D01G1391		243	3.38794	0.0016
Gh_D01G1567	P-glycoprotein 18	3753	6.11223	0.0007
Gh_D01G1675	Transmembrane amino acid transporter family protein	3063	8.23681	0
Gh_D01G1729	plantacyanin	372	-4.29089	0.001
Gh_D01G1813	Glycinamide ribonucleotide (GAR) synthetase	570	2.22346	0.0277
Gh_D01G1814	Glycinamide ribonucleotide (GAR) synthetase	987	2.73646	0.0007
Gh_D01G1853	alcohol dehydrogenase 1	1149	2.98964	0.0015
Gh_D01G1865	Photosystem II reaction center PsbP family protein	657	4.87428	0
Gh_D01G1893		324	8.02679	0
Gh_D01G1975	NDR1/HIN1-like 3	681	2.11767	0.0196
Gh_D01G1976	Eukaryotic aspartyl protease family protein	1407	3.82401	0
Gh_D01G1982		348	2.45634	0.0202
Gh_D01G1983	NAD(P)-binding Rossmann-fold superfamily protein	825	8.37187	0
Gh_D01G1986	NAD(P)-binding Rossmann-fold superfamily protein	825	10.5456	0
Gh_D01G2186	PAR1 protein	540	8.90901	0.0015
Gh_D01G2189	PAR1 protein	546	7.58941	0
Gh_D01G2221	fatty acid desaturase 7	1308	-3.85264	0.0227
Gh_D01G2313	cytochrome P450, family 72, subfamily A, polypeptide 15	1674	4.19798	0
Gh_D01G2338	D-mannose binding lectin protein with Apple-like carbohydrate-binding domain	1323	2.11844	0.0131
Gh_D02G0065		513	5.9729	0
Gh_D02G0098	F-box/RNI-like superfamily protein	1305	5.14796	0.0145
Gh_D02G0206	PHYTOCYSTATIN 2	378	2.0136	0
Gh_D02G0221		2145	2.36077	0
Gh_D02G0241	selenium-binding protein 2	1542	4.59639	0.0111
Gh_D02G0260		273	-2.60245	0
Gh_D02G0262		270	-2.3401	0.0416
Gh_D02G0287	cytochrome P450, family 72, subfamily A, polypeptide 10	1578	7.57881	0
Gh_D02G0374	Seed maturation protein	795	-2.83371	0
Gh_D02G0428	RING/U-box superfamily protein	954	4.02848	0
Gh_D02G0432		690	5.57496	0.0064
Gh_D02G0463	Cyclopropane-fatty-acyl-phospholipid synthase	2598	2.11419	0
Gh_D02G0560	MLP-like protein 423	486	8.84881	0
Gh_D02G0603		666	3.83367	0.0239
Gh_D02G0656	UDP-glucosyl transferase 71B6	1422	6.62565	0.0002
Gh_D02G0715		978	2.16698	0.0012
Gh_D02G0744	thioredoxin M-type 4	534	4.43816	0.0277
Gh_D02G0838	Phosphate-responsive 1 family protein	945	-3.06015	0.0095
Gh_D02G0844	RING/U-box superfamily protein	1251	4.84047	0.0089
Gh_D02G0859	Predicted AT-hook DNA-binding family protein	909	5.00908	0.0048
Gh_D02G0879		576	2.70067	0.0082
Gh_D02G0964	Papain family cysteine protease	1113	5.21024	0
Gh_D02G0970	Protein of unknown function (DUF726)	2016	-3.37928	0.0009
Gh_D02G0999	Protein kinase superfamily protein	768	2.68332	0.0296
Gh_D02G1337	Transmembrane protein 97, predicted	501	2.15785	0.0004
Gh_D02G1343	isocitrate lyase	1731	7.42709	0
Gh_D02G1352	glutaredoxin-related	1980	3.34031	0.0003
Gh_D02G1526	nuclear factor Y, subunit C13	432	2.70968	0.0026
Gh_D02G1576	S-adenosyl-L-methionine-dependent methyltransferases superfamily protein	777	7.423	0
Gh_D02G1701	formin 8	2409	2.09067	0.0025
Gh_D02G1780		648	2.0663	0
Gh_D02G1816	Tyrosine transaminase family protein	1233	5.17649	0.0016
Gh_D02G1963	hydroxy methylglutaryl CoA reductase 1	1752	4.0456	0
Gh_D02G1965	hydroxy methylglutaryl CoA reductase 1	1749	2.31771	0
Gh_D02G2075	O-acyltransferase (WSD1-like) family protein	1467	-2.83401	0.0073
Gh_D02G2114	Protein of unknown function (DUF1645)	1305	2.79602	0
Gh_D02G2116	AP2/B3-like transcriptional factor family protein	732	4.28412	0.0439
Gh_D02G2199	SAUR-like auxin-responsive protein family	330	2.6999	0.0145
Gh_D02G2235	Chaperone DnaJ-domain superfamily protein	333	5.45194	0.0014
Gh_D02G2308	XS domain-containing protein / XS zinc finger domain-containing protein-related	1719	4.81389	0
Gh_D02G2336		243	4.37495	0.0007
Gh_D02G2387	cytochrome P450, family 709, subfamily B, polypeptide 1	1551	8.51828	0
Gh_D03G0008	Transmembrane amino acid transporter family protein	1275	2.93893	0
Gh_D03G0166	Protein of unknown function (DUF677)	876	5.61119	0.0007
Gh_D03G0373		399	-2.01637	0.0393
Gh_D03G0389	phosphofructokinase 5	1617	-2.17982	0
Gh_D03G0406	Protein of unknown function (DUF581)	510	3.63902	0.0007
Gh_D03G0409	DNAJ-like 20	498	6.65544	0
Gh_D03G0420		219	5.87854	0
Gh_D03G0421		240	4.74996	0.0001
Gh_D03G0451	ribonucleotide reductase 1	2424	2.0757	0
Gh_D03G0469		381	2.44572	0
Gh_D03G0543		951	-2.04476	0.0146
Gh_D03G0606	nuclear factor Y, subunit A1	990	-2.68889	0.0254
Gh_D03G0699	P-loop containing nucleoside triphosphate hydrolases superfamily protein	2469	-2.32536	0
Gh_D03G0910	RPA70-kDa subunit B	1881	2.01299	0
Gh_D03G0964	seed imbibition 2	2205	-3.01332	0
Gh_D03G1098	O-Glycosyl hydrolases family 17 protein	1155	-2.04699	0.0019
Gh_D03G1107	cytochrome B5 isoform E	399	4.97602	0
Gh_D03G1320	lactoylglutathione lyase family protein / glyoxalase I family protein	549	8.8727	0
Gh_D03G1321	lactoylglutathione lyase family protein / glyoxalase I family protein	549	9.25028	0
Gh_D03G1322	lactoylglutathione lyase family protein / glyoxalase I family protein	549	9.29301	0
Gh_D03G1490	hydroxymethylglutaryl-CoA synthase / HMG-CoA synthase / 3-hydroxy-3-methylglutaryl coenzyme A synthase	1398	2.63138	0
Gh_D03G1512	cytochrome P450, family 706, subfamily A, polypeptide 6	546	7.13102	0
Gh_D03G1513	cytochrome P450, family 706, subfamily A, polypeptide 6	1611	8.39554	0
Gh_D03G1533	Bifunctional inhibitor/lipid-transfer protein/seed storage 2S albumin superfamily protein	384	7.69022	0
Gh_D03G1535		369	9.17607	0
Gh_D03G1591	ethylene responsive element binding factor 5	948	-2.55194	0
Gh_D03G1625	glycine decarboxylase complex H	498	3.08354	0.0005
Gh_D03G1694		285	4.82301	0
Gh_D03G1719	Protein kinase superfamily protein	186	2.07638	0.0402
Gh_D03G1754	Flavin-binding monooxygenase family protein	585	4.03759	0.0813
Gh_D03G1759	Acyl-CoA N-acyltransferases (NAT) superfamily protein	213	5.06681	0.0029
Gh_D03G1766	Inositol monophosphatase family protein	1026	4.75608	0
Gh_D03G1806		1545	-3.58549	0
Gh_D03G1816	hydroxyproline-rich glycoprotein family protein	486	2.70449	0.0046
Gh_D03G1849	Basic helix-loop-helix (bHLH) DNA-binding family protein	1650	4.9598	0.0001
Gh_D04G0168	aminophospholipid ATPase 1	3549	3.51184	0.0151
Gh_D04G0261	Auxin-responsive GH3 family protein	1695	5.23306	0.0016
Gh_D04G0311	photosystem II subunit P-1	789	2.6556	0
Gh_D04G0354	E2F/DP family winged-helix DNA-binding domain	1185	7.47443	0
Gh_D04G0488		1062	2.28587	0
Gh_D04G0529	phosphoenolpyruvate (pep)/phosphate translocator 2	1251	5.39217	0.0016
Gh_D04G0658	Plant protein of unknown function (DUF828)	1287	-4.62684	0.0178
Gh_D04G0949		825	2.60133	0.0205
Gh_D04G1036	O-methyltransferase family protein	669	-2.41102	0.0304
Gh_D04G1049	gamma tonoplast intrinsic protein	756	2.88324	0
Gh_D04G1223	laccase 7	1746	7.34769	0
Gh_D04G1264	Protein of unknown function, DUF538	441	6.47838	0.0001
Gh_D04G1265	SGNH hydrolase-type esterase superfamily protein	720	2.48876	0
Gh_D04G1286	Plant protein of unknown function (DUF828)	1260	2.35811	0.0145
Gh_D04G1330	Glutathione S-transferase family protein	705	2.44663	0.0088
Gh_D04G1340	C2H2 and C2HC zinc fingers superfamily protein	828	3.97572	0.1035
Gh_D04G1363	CCR-like	405	2.85766	0
Gh_D04G1399		480	8.67285	0
Gh_D04G1407	alpha/beta-Hydrolases superfamily protein	936	10.3559	0
Gh_D04G1416	Integrase-type DNA-binding superfamily protein	1029	5.21708	0.0012
Gh_D04G1545	Magnesium transporter CorA-like family protein	1350	-2.20411	0.0003
Gh_D04G1596		243	4.27773	0.0232
Gh_D04G1654	FAD/NAD(P)-binding oxidoreductase family protein	1359	6.05765	0.0003
Gh_D04G1666	O-methyltransferase family protein	1050	10.1545	0
Gh_D04G1670	expansin-like A2	780	2.45555	0
Gh_D04G1708	hemoglobin 1	492	7.14372	0
Gh_D04G1865		558	3.74553	0
Gh_D04G1999		576	-5.05451	0.0098
Gh_D05G0079	Cellulose synthase family protein	3120	3.61169	0.0043
Gh_D05G0097	ArfGap/RecO-like zinc finger domain-containing protein	2022	-4.19096	0.047
Gh_D05G0114	serine-rich protein-related	618	3.435	0
Gh_D05G0159	Nucleotide-sugar transporter family protein	1092	3.00337	0.0001
Gh_D05G0174	early nodulin-related	312	2.23077	0
Gh_D05G0439	NAD(P)-binding Rossmann-fold superfamily protein	894	4.34054	0
Gh_D05G0654	Galactose oxidase/kelch repeat superfamily protein	1122	4.17005	0.0008
Gh_D05G0763	SMAD/FHA domain-containing protein	666	4.97729	0.0054
Gh_D05G0799	photosystem I subunit O	447	2.16664	0
Gh_D05G0818		675	2.12942	0
Gh_D05G0853	Histone superfamily protein	426	2.45662	0
Gh_D05G0909		1602	-6.32362	0.0013
Gh_D05G0932	Protein of unknown function (DUF3741)	2331	2.90575	0.0058
Gh_D05G1038	cytochrome P450, family 79, subfamily B, polypeptide 2	1653	-2.87325	0
Gh_D05G1049	acyl-activating enzyme 14	1692	2.28504	0
Gh_D05G1051	Glycosyl hydrolases family 31 protein	2727	3.05775	0
Gh_D05G1117	ARIA-interacting double AP2 domain protein	1056	6.88309	0
Gh_D05G1122		408	-4.32175	0.058
Gh_D05G1126	Chaperone DnaJ-domain superfamily protein	450	3.7096	0
Gh_D05G1184	pleiotropic drug resistance 12	4407	6.3107	0
Gh_D05G1276	Pyridoxal phosphate phosphatase-related protein	813	-4.6611	0.0023
Gh_D05G1353	Protein of unknown function (DUF567)	603	7.27322	0
Gh_D05G1377	photosystem I subunit F	675	2.12784	0
Gh_D05G1417	cytochrome P450, family 710, subfamily A, polypeptide 1	1509	5.26277	0.0014
Gh_D05G1589	Cyclin D6;1	993	3.0601	0.0004
Gh_D05G1596	NAD(P)-binding Rossmann-fold superfamily protein	1011	3.45109	0.003
Gh_D05G1630	Protein of unknown function, DUF584	537	3.01295	0
Gh_D05G1635	SKU5 similar 4	1536	2.3215	0
Gh_D05G1703	RAD3-like DNA-binding helicase protein	3666	2.30395	0
Gh_D05G1847	RAD-like 1	234	2.46319	0.0016
Gh_D05G1893	cytochrome P450, family 82, subfamily C, polypeptide 4	1569	7.77081	0
Gh_D05G1894	cytochrome P450, family 82, subfamily C, polypeptide 4	1569	9.56147	0
Gh_D05G1906	nitrate transporter 1:2	1722	8.80023	0
Gh_D05G1964	SPla/RYanodine receptor (SPRY) domain-containing protein	1407	2.41397	0.0129
Gh_D05G1970	Granulin repeat cysteine protease family protein	1410	4.04882	0
Gh_D05G2031	serine carboxypeptidase-like 19	1368	4.0126	0.0221
Gh_D05G2052	branched-chain amino acid transaminase 2	1218	3.70812	0.0002
Gh_D05G2116	Predicted AT-hook DNA-binding family protein	951	2.17386	0.0052
Gh_D05G2203	Calcium-binding EF-hand family protein	261	-3.08292	0.0069
Gh_D05G2279	embryo defective 2170	930	2.65569	0
Gh_D05G2316	ethylene response factor 110	1245	4.9287	0.0002
Gh_D05G2355	laccase 14	882	4.16351	0.0533
Gh_D05G2357	laccase 14	888	7.28874	0
Gh_D05G2361	light harvesting complex of photosystem II 5	876	4.02824	0.0003
Gh_D05G2372	myb domain protein 3	783	8.26685	0
Gh_D05G2463		426	3.34516	0
Gh_D05G2506	cytochrome P450, family 81, subfamily D, polypeptide 8	1506	2.69757	0.0164
Gh_D05G2611	Late embryogenesis abundant (LEA) hydroxyproline-rich glycoprotein family	777	4.90022	0.0004
Gh_D05G2642	WRKY DNA-binding protein 70	918	-2.34972	0.0218
Gh_D05G2730	dynamin-like protein	243	-2.67651	0
Gh_D05G2731	Transducin/WD40 repeat-like superfamily protein	405	-2.03855	0.0064
Gh_D05G2766	Auxin efflux carrier family protein	876	5.61296	0.0003
Gh_D05G2776	Disease resistance-responsive (dirigent-like protein) family protein	549	8.43791	0
Gh_D05G2777	Disease resistance-responsive (dirigent-like protein) family protein	399	8.93965	0
Gh_D05G2778		210	7.74902	0
Gh_D05G2843	RNA-binding (RRM/RBD/RNP motifs) family protein	729	2.33029	0.0234
Gh_D05G2847	LRR and NB-ARC domains-containing disease resistance protein	3309	-2.0612	0.0189
Gh_D05G2916		243	-2.25613	0
Gh_D05G2955	UDP-glycosyltransferase 74 F1	1362	5.70349	0.0001
Gh_D05G2983	cytochrome P450, family 82, subfamily C, polypeptide 4	1569	8.50131	0
Gh_D05G3037		501	8.10509	0
Gh_D05G3228	cytochrome P450, family 71, subfamily B, polypeptide 34	1527	7.39808	0
Gh_D05G3230	cytochrome P450, family 71, subfamily B, polypeptide 35	1395	6.87765	0
Gh_D05G3434	metallothionein 3	192	-2.24161	0
Gh_D05G3506	terpene synthase 21	1665	9.11649	0
Gh_D05G3507	terpene synthase 21	1665	9.01787	0
Gh_D05G3508	terpene synthase 21	1668	10.1095	0
Gh_D05G3524	early nodulin-like protein 9	729	-2.31024	0.0271
Gh_D05G3597		2070	3.37621	0
Gh_D05G3613	sulfotransferase 16	981	6.05224	0
Gh_D05G3614	sulfotransferase 16	1080	3.17441	0
Gh_D05G3635	Bifunctional inhibitor/lipid-transfer protein/seed storage 2S albumin superfamily protein	336	2.75033	0
Gh_D05G3661	Disease resistance-responsive (dirigent-like protein) family protein	525	11.1443	0
Gh_D05G3672		348	-5.86821	0.0002
Gh_D05G3710	Chaperone DnaJ-domain superfamily protein	423	5.21039	0.0029
Gh_D05G3784	aminoalcoholphosphotransferase 1	1032	2.79524	0
Gh_D05G3820	structural constituent of ribosome	972	-4.12462	0
Gh_D05G3849	Remorin family protein	1629	2.43215	0
Gh_D05G3898	exocyst subunit exo70 family protein H7	1869	4.23985	0.0001
Gh_D05G3936	P450 reductase 2	2133	4.47342	0
Gh_D05G3942	P-loop containing nucleoside triphosphate hydrolases superfamily protein	1545	2.78079	0.0258
Gh_D06G0062	indeterminate(ID)-domain 2	1143	4.92988	0
Gh_D06G0070	NAC domain containing protein 28	1176	2.65151	0
Gh_D06G0073	lysophosphatidyl acyltransferase 4	1134	3.7948	0.0411
Gh_D06G0085	Uncharacterised protein family (UPF0114)	888	-3.4288	0.0003
Gh_D06G0101	cytochrome P450, family 82, subfamily C, polypeptide 4	1578	5.93587	0
Gh_D06G0103	cytochrome P450, family 82, subfamily C, polypeptide 3	897	9.29848	0
Gh_D06G0104	cytochrome P450, family 82, subfamily C, polypeptide 4	510	6.23546	0
Gh_D06G0115	myb domain protein 4r1	468	-4.6275	0.0195
Gh_D06G0208		435	4.80039	0.0221
Gh_D06G0214	Transducin family protein / WD-40 repeat family protein	495	3.95754	0.0865
Gh_D06G0243		297	3.62784	0
Gh_D06G0375	6-phosphogluconolactonase 1	798	7.892	0
Gh_D06G0579	multiprotein bridging factor 1C	438	3.25433	0.0215
Gh_D06G0583	serine-rich protein-related	243	2.10837	0.0001
Gh_D06G0674	oxidative stress 3	543	4.74022	0.0208
Gh_D06G0684	phosphofructokinase 3	1668	2.75796	0
Gh_D06G0858	acyl carrier protein 5	465	-2.01065	0.0357
Gh_D06G1008		492	2.21646	0.0402
Gh_D06G1085		1623	2.02483	0.0019
Gh_D06G1229	starch synthase 4	1008	3.50969	0
Gh_D06G1328	Cyclin D6;1	954	2.08614	0
Gh_D06G1345	secretory carrier 3	957	2.81537	0
Gh_D06G1409	RAC-like 2	645	2.96563	0.0013
Gh_D06G1538	photosystem I subunit F	675	2.82492	0
Gh_D06G1612	beta glucosidase 46	2658	5.11118	0
Gh_D06G1638	Homeodomain-like superfamily protein	882	-3.90358	0.0812
Gh_D06G1651	WRKY family transcription factor	1656	3.64861	0
Gh_D06G1781	zinc finger (CCCH-type) family protein	1974	-2.50429	0
Gh_D06G1898		684	5.20704	0.0011
Gh_D06G1910	alpha/beta-Hydrolases superfamily protein	999	3.5899	0.0181
Gh_D06G2096	NAC domain containing protein 42	948	5.16666	0
Gh_D06G2112	gibberellin 2-oxidase	1020	-2.35539	0.0154
Gh_D06G2242	Pollen Ole e 1 allergen and extensin family protein	672	5.07749	0.0042
Gh_D06G2290	SBP (S-ribonuclease binding protein) family protein	834	3.44441	0
Gh_D06G2297	cytochrome P450, family 82, subfamily C, polypeptide 4	1566	7.84764	0
Gh_D06G2334	Protein of unknown function (DUF3511)	348	2.68893	0.001
Gh_D06G2363		819	5.24403	0.0112
Gh_D06G2392	metacaspase 9	948	-2.10316	0
Gh_D07G0032	pleiotropic drug resistance 10	4125	-5.14328	0.0074
Gh_D07G0093	oxidative stress 3	414	2.6844	0.0117
Gh_D07G0161		768	4.22734	0
Gh_D07G0217	alpha/beta-Hydrolases superfamily protein	1233	-2.07156	0.0306
Gh_D07G0301		369	2.12205	0.0452
Gh_D07G0336	glutamine dumper 5	393	3.51301	0.0019
Gh_D07G0360	SPX domain gene 2	675	-2.11092	0.0008
Gh_D07G0416	phosphate starvation-induced gene 3	1575	-2.44253	0
Gh_D07G0441	Integrase-type DNA-binding superfamily protein	663	-4.39978	0.0003
Gh_D07G0581	porphyromonas-type peptidyl-arginine deiminase family protein	1125	4.57176	0
Gh_D07G0746	PHYTOENE SYNTHASE	1257	2.61978	0.0002
Gh_D07G0751	MATE efflux family protein	1314	2.51804	0
Gh_D07G0837	glycosyl hydrolase 9B8	1536	-3.30857	0.0026
Gh_D07G0915	RING/U-box superfamily protein	633	7.81517	0
Gh_D07G0961	heat shock protein 18.2	483	-4.36093	0.0158
Gh_D07G0995	UDP-Glycosyltransferase superfamily protein	1389	8.00836	0
Gh_D07G1002	UDP-Glycosyltransferase superfamily protein	1335	8.78847	0
Gh_D07G1050		552	-2.08978	0.0068
Gh_D07G1207	Bifunctional inhibitor/lipid-transfer protein/seed storage 2S albumin superfamily protein	330	-2.31127	0
Gh_D07G1217	Saccharopine dehydrogenase	1287	3.70057	0.0421
Gh_D07G1349	P-loop containing nucleoside triphosphate hydrolases superfamily protein	1440	2.21707	0.0001
Gh_D07G1385	dihydroflavonol 4-reductase	1020	4.28665	0
Gh_D07G1801	phosphate transporter 1;4	1578	-4.32621	0.0332
Gh_D07G1880	Cell differentiation, Rcd1-like protein	984	-3.20412	0.0046
Gh_D07G1881	Cell differentiation, Rcd1-like protein	924	-5.89231	0.0001
Gh_D07G1908		306	2.52931	0
Gh_D07G1938		360	4.77498	0.0004
Gh_D07G1979	UDP-Glycosyltransferase superfamily protein	1206	4.57638	0
Gh_D07G2064	RmlC-like cupins superfamily protein	324	2.21691	0.0219
Gh_D07G2165	NAC domain containing protein 74	882	-4.13233	0.0012
Gh_D07G2198	P-loop containing nucleoside triphosphate hydrolases superfamily protein	1452	3.8017	0.0012
Gh_D07G2269	HXXXD-type acyl-transferase family protein	1416	9.21202	0
Gh_D07G2328	WRKY family transcription factor family protein	501	9.05305	0
Gh_D07G2366	Lycopene beta/epsilon cyclase protein	1602	4.19711	0.0004
Gh_D07G2371	basic helix-loop-helix (bHLH) DNA-binding family protein	1566	2.54453	0
Gh_D07G2410	CCCH-type zinc finger family protein	1086	2.29076	0
Gh_D07G2483	Homeodomain-like superfamily protein	855	-4.97116	0.0057
Gh_D07G2503	sulfite oxidase	1197	4.88297	0
Gh_D08G0109	Polynucleotidyl transferase, ribonuclease H-like superfamily protein	843	-2.51517	0
Gh_D08G0243	Leucine-rich repeat transmembrane protein kinase	3144	-4.51158	0.0013
Gh_D08G0356	Histone superfamily protein	411	2.75876	0.0019
Gh_D08G0544	FASCICLIN-like arabinoogalactan 7	786	2.96453	0.0039
Gh_D08G0593	B12D protein	261	5.10376	0
Gh_D08G0709	chloroplast stem-loop binding protein of 41 kDa	1206	2.99956	0.0066
Gh_D08G0928	glutamine dumper 3	456	5.12146	0.0072
Gh_D08G0982	glucuronidase 3	1749	2.07366	0
Gh_D08G1110	NAD(P)-linked oxidoreductase superfamily protein	1110	-4.47122	0.0128
Gh_D08G1166		249	-3.16903	0.0003
Gh_D08G1170	GroES-like zinc-binding dehydrogenase family protein	1257	4.50375	0.0003
Gh_D08G1323	Adenine nucleotide alpha hydrolases-like superfamily protein	330	7.29649	0
Gh_D08G1376	SAUR-like auxin-responsive protein family	354	2.4683	0
Gh_D08G1408		492	2.70574	0.0281
Gh_D08G1558	FAD-binding Berberine family protein	1593	7.77532	0
Gh_D08G1584		222	2.3931	0.0203
Gh_D08G1688	EF hand calcium-binding protein family	501	2.76972	0.0271
Gh_D08G1717	lsd one like 1	447	3.91202	0.0002
Gh_D08G1786	Protein kinase superfamily protein	2847	2.15227	0
Gh_D08G1795	Acyl-CoA N-acyltransferase with RING/FYVE/PHD-type zinc finger protein	1563	-4.19666	0.052
Gh_D08G1839	mitochondrion-localized small heat shock protein 23.6	654	-2.35577	0
Gh_D08G1844	Bifunctional inhibitor/lipid-transfer protein/seed storage 2S albumin superfamily protein	399	2.1054	0
Gh_D08G1892	cytochrome P450, family 76, subfamily C, polypeptide 4	1497	8.54816	0
Gh_D08G1893	cytochrome P450, family 76, subfamily C, polypeptide 4	1248	8.11642	0
Gh_D08G1896	cytochrome P450, family 76, subfamily C, polypeptide 3	699	6.96097	0
Gh_D08G1911	phospholipase D beta 1	2556	7.28756	0
Gh_D08G1928	IQ-domain 22	1461	4.2757	0
Gh_D08G1951	C2 calcium/lipid-binding plant phosphoribosyltransferase family protein	3033	2.10199	0
Gh_D08G1987	Auxin-responsive GH3 family protein	1749	2.77576	0.0014
Gh_D08G2029	photosystem II reaction center W	393	2.32443	0
Gh_D08G2033	cytochrome P450, family 94, subfamily B, polypeptide 1	1521	2.12997	0.0326
Gh_D08G2322	Protein of unknown function (DUF1637)	849	3.32749	0
Gh_D08G2335		231	5.72422	0
Gh_D08G2336		345	5.99424	0
Gh_D08G2391	isopentenyl pyrophosphate:dimethylallyl pyrophosphate isomerase 2	906	2.26101	0
Gh_D08G2418	carboxyesterase 18	852	6.93703	0
Gh_D08G2495	Cytochrome P450 superfamily protein	1554	-2.7539	0.0285
Gh_D08G2609	Major facilitator superfamily protein	1734	6.12132	0
Gh_D08G2634	sucrose phosphate synthase 1F	3147	-5.30848	0.006
Gh_D08G2669	NAC domain containing protein 42	903	5.38287	0.0002
Gh_D08G2670	NAC domain containing protein 42	861	9.86419	0
Gh_D08G2671	NAC domain containing protein 42	870	7.19748	0
Gh_D08G2761	ACD1-like	1572	-4.12276	0
Gh_D09G0075	Terpenoid cyclases/Protein prenyltransferases superfamily protein	1788	8.65467	0
Gh_D09G0132	cycling DOF factor 2	1356	2.68094	0.0408
Gh_D09G0144	galactosyltransferase1	1842	3.26691	0.0073
Gh_D09G0167	Leucine-rich repeat receptor-like protein kinase family protein	2091	4.68258	0.0125
Gh_D09G0251	ATPase, F1 complex, alpha subunit protein	186	-4.89305	0.0238
Gh_D09G0344	Galactose oxidase/kelch repeat superfamily protein	1269	4.11301	0
Gh_D09G0471	Cytochrome P450 superfamily protein	963	6.16527	0.0013
Gh_D09G0472	cytochrome P450, family 71, subfamily B, polypeptide 34	3312	8.65084	0
Gh_D09G0595	tubby like protein 3	1182	2.9916	0.0086
Gh_D09G0662	fibrillin	1011	5.85507	0
Gh_D09G0700	Aluminium induced protein with YGL and LRDR motifs	795	2.8681	0
Gh_D09G0776	oxidative stress 3	546	6.20616	0.0001
Gh_D09G0861	glutamine-dependent asparagine synthase 1	1749	3.4145	0
Gh_D09G0870	fatty acid desaturase 3	1167	-2.11682	0.023
Gh_D09G0921	fatty acid reductase 1	1470	8.88683	0
Gh_D09G1163	calmodulin-domain protein kinase 7	1596	2.75018	0
Gh_D09G1263	BEL1-like homeodomain 1	1935	2.09479	0
Gh_D09G1449	receptor lectin kinase	2010	2.88189	0.0086
Gh_D09G1493	nodulin MtN21 /EamA-like transporter family protein	1158	-2.19146	0.0026
Gh_D09G1511	Glutathione S-transferase family protein	714	2.32686	0
Gh_D09G1520	glutathione S-transferase TAU 8	678	7.2949	0
Gh_D09G1546	glycerol-3-phosphate acyltransferase 6	1509	4.74062	0
Gh_D09G1572	Stress induced protein	333	-2.74889	0
Gh_D09G1595	glutathione peroxidase 6	432	8.56397	0
Gh_D09G1606	cyclic nucleotide-gated channel 16	3174	5.22273	0.0021
Gh_D09G1674	Protein kinase superfamily protein	1995	2.86326	0.003
Gh_D09G1831	nucleotide binding	225	2.77613	0.0005
Gh_D09G2118		267	-2.08491	0.052
Gh_D09G2228	Major facilitator superfamily protein	1521	-2.94518	0.0016
Gh_D09G2294	TOXICOS EN LEVADURA 2	870	-2.39335	0
Gh_D09G2442	Pyruvate kinase family protein	1584	3.22416	0
Gh_D10G0041		483	3.40904	0.0108
Gh_D10G0100	EPS15 homology domain 2	921	2.24171	0
Gh_D10G0117	WRKY family transcription factor	1647	3.71184	0
Gh_D10G0194	MYB-like 102	948	4.01556	0.0893
Gh_D10G0228	heat shock factor 4	666	7.7926	0
Gh_D10G0280	RING/U-box superfamily protein	672	6.23979	0
Gh_D10G0285		318	2.50913	0.0401
Gh_D10G0357	Leucine-rich repeat receptor-like protein kinase family protein	3435	-2.25089	0.0182
Gh_D10G0392	myb domain protein 4r1	1404	-3.7317	0.1494
Gh_D10G0403	jasmonate-zim-domain protein 8	363	6.24661	0
Gh_D10G0487	alanine aminotransferase 2	1449	2.09839	0
Gh_D10G0557	indeterminate(ID)-domain 7	1491	4.15298	0
Gh_D10G0628	ABC-2 and Plant PDR ABC-type transporter family protein	4467	3.5089	0
Gh_D10G0773	senescence-related gene 3	1149	-2.49621	0
Gh_D10G0840	cysteine-rich RLK (RECEPTOR-like protein kinase) 42	1971	5.58557	0.0062
Gh_D10G0846	Protein of unknown function (DUF1645)	789	6.4479	0
Gh_D10G0907	geranylgeranyl pyrophosphate synthase 1	1119	8.61211	0
Gh_D10G0916	OBF binding protein 1	708	2.62929	0.0338
Gh_D10G1003	Integrase-type DNA-binding superfamily protein	549	2.09576	0.0163
Gh_D10G1043	Eukaryotic aspartyl protease family protein	1335	3.18258	0.0011
Gh_D10G1124	photosystem II subunit P-1	888	5.30857	0.0102
Gh_D10G1149	with no lysine (K) kinase 5	1782	4.02551	0
Gh_D10G1185		399	2.13795	0.0007
Gh_D10G1259	pfkB-like carbohydrate kinase family protein	987	2.46279	0
Gh_D10G1304	Glycosyl hydrolase family 10 protein	690	4.10593	0.0001
Gh_D10G1443		480	4.68602	0.0163
Gh_D10G1445	Ypt/Rab-GAP domain of gyp1p superfamily protein	213	4.1551	0.0567
Gh_D10G1512	AUX/IAA transcriptional regulator family protein	537	-2.20401	0.0248
Gh_D10G1525	Protein of Unknown Function (DUF239)	1092	3.81357	0.1199
Gh_D10G1686	2-oxoglutarate (2OG) and Fe(II)-dependent oxygenase superfamily protein	1083	3.9771	0.0872
Gh_D10G1752		330	5.6858	0
Gh_D10G1754		480	5.49584	0
Gh_D10G1761		480	8.71728	0
Gh_D10G1763	MLP-like protein 423	480	7.46963	0
Gh_D10G1769	chitinase-like protein 2	951	4.31143	0.0647
Gh_D10G1871	AZA-guanine resistant1	1725	4.14363	0.0546
Gh_D10G1903	Protein kinase superfamily protein	2079	2.07226	0.0001
Gh_D10G2032	NAD(P)-binding Rossmann-fold superfamily protein	876	8.3372	0
Gh_D10G2033	NAD(P)-binding Rossmann-fold superfamily protein	921	5.42125	0
Gh_D10G2044		315	-2.68604	0.0297
Gh_D10G2113	Seven transmembrane MLO family protein	1731	2.17504	0.0171
Gh_D10G2213	cytochrome P450, family 706, subfamily A, polypeptide 6	1602	3.49433	0.0164
Gh_D10G2214	C2H2 type zinc finger transcription factor family	540	6.0984	0.0007
Gh_D10G2252	PSF2	663	4.33442	0
Gh_D10G2409	Stress induced protein	309	-2.93241	0.0037
Gh_D10G2463	HSP20-like chaperones superfamily protein	366	-2.22724	0
Gh_D10G2577	acyl-CoA oxidase 2	1944	4.92959	0.0002
Gh_D11G0018	purple acid phosphatase 17	987	-2.25499	0
Gh_D11G0064		456	5.4848	0
Gh_D11G0170	Polyketide cyclase/dehydrase and lipid transport superfamily protein	1302	3.93278	0
Gh_D11G0317	NAD(P)-binding Rossmann-fold superfamily protein	768	8.76909	0
Gh_D11G0336	myb domain protein 96	873	-2.44592	0.0031
Gh_D11G0351		936	7.19114	0
Gh_D11G0484		303	2.92484	0.0035
Gh_D11G0525	1-amino-cyclopropane-1-carboxylate synthase 8	1410	6.04011	0
Gh_D11G0610		2112	7.02461	0
Gh_D11G0618	S-adenosyl-L-methionine-dependent methyltransferases superfamily protein	783	4.79511	0
Gh_D11G0637		810	2.2941	0.0056
Gh_D11G0723	Oxoglutarate/iron-dependent oxygenase	894	3.10573	0
Gh_D11G0743	NAC domain containing protein 100	957	5.64145	0.0017
Gh_D11G0803	ethylene-responsive element binding factor 13	504	6.46465	0
Gh_D11G0804	Bifunctional inhibitor/lipid-transfer protein/seed storage 2S albumin superfamily protein	345	-2.82277	0
Gh_D11G0902	phloem protein 2-A13	864	2.29908	0.0383
Gh_D11G1067	2-oxoglutarate (2OG) and Fe(II)-dependent oxygenase superfamily protein	1026	-4.01959	0
Gh_D11G1143	Calcium-dependent phosphotriesterase superfamily protein	981	9.08519	0
Gh_D11G1144	Calcium-dependent phosphotriesterase superfamily protein	531	3.59332	0.0526
Gh_D11G1266		1041	-4.32347	0.0469
Gh_D11G1355	Integrase-type DNA-binding superfamily protein	384	4.1523	0.0707
Gh_D11G1433	cell division cycle 45	1434	2.75989	0
Gh_D11G1494	Protein of unknown function (DUF3755)	777	-2.32386	0.0075
Gh_D11G1539	Thymidine kinase	741	2.64238	0
Gh_D11G1565	ethylene-forming enzyme	933	-2.14149	0
Gh_D11G1666	Rhomboid-related intramembrane serine protease family protein	1257	2.00104	0.0417
Gh_D11G1758	Tetratricopeptide repeat (TPR)-like superfamily protein	1437	2.16229	0
Gh_D11G1776	Chalcone-flavanone isomerase family protein	1185	2.16707	0.0077
Gh_D11G1839		609	2.5717	0.0209
Gh_D11G1877	Protein kinase superfamily protein	1197	3.97539	0.0868
Gh_D11G1904	cytochrome P450, family 82, subfamily C, polypeptide 4	1578	4.55544	0.0039
Gh_D11G2005	2-oxoglutarate (2OG) and Fe(II)-dependent oxygenase superfamily protein	891	4.80875	0.0247
Gh_D11G2011	GRAS family transcription factor	1218	2.51118	0.0194
Gh_D11G2225	bZIP transcription factor family protein	1272	6.59433	0
Gh_D11G2249	cytochrome P450, family 96, subfamily A, polypeptide 10	1524	4.46036	0.0002
Gh_D11G2253	CBS domain-containing protein with a domain of unknown function (DUF21)	1602	-2.45	0.0075
Gh_D11G2567		477	2.57578	0.0208
Gh_D11G2603	NAD(P)-linked oxidoreductase superfamily protein	1053	5.87171	0
Gh_D11G2703	RING/U-box superfamily protein	1098	3.88378	0.0074
Gh_D11G3034	tubulin alpha-3	1353	2.37812	0.013
Gh_D11G3210	ovate family protein 13	759	4.67831	0.0192
Gh_D11G3317	high cyclic electron flow 1	1239	-4.76565	0.0011
Gh_D11G3362	mevalonate kinase	1158	2.65191	0
Gh_D11G3390	NB-ARC domain-containing disease resistance protein	4230	-2.29803	0.0306
Gh_D11G3524	Late embryogenesis abundant (LEA) hydroxyproline-rich glycoprotein family	615	2.329	0
Gh_D12G0048	Eukaryotic aspartyl protease family protein	1311	5.39354	0.0019
Gh_D12G0089	C2H2-like zinc finger protein	1494	6.45727	0
Gh_D12G0443		639	7.4553	0
Gh_D12G0445	VQ motif-containing protein	567	8.88612	0
Gh_D12G0510		264	4.83097	0.0002
Gh_D12G0517	Bifunctional inhibitor/lipid-transfer protein/seed storage 2S albumin superfamily protein	291	-3.53596	0
Gh_D12G0525		216	3.38738	0.0029
Gh_D12G0602		405	5.28137	0.0018
Gh_D12G0677	Protein of unknown function (DUF579)	951	4.80268	0
Gh_D12G0698	Phototropic-responsive NPH3 family protein	1851	4.20149	0
Gh_D12G0775	homeobox protein 22	696	5.62132	0.0003
Gh_D12G1011	Plant invertase/pectin methylesterase inhibitor superfamily	1500	-3.11127	0
Gh_D12G1050	BON association protein 2	546	6.10548	0.0005
Gh_D12G1160	Basic helix-loop-helix (bHLH) DNA-binding family protein	1464	7.35379	0
Gh_D12G1161	Basic helix-loop-helix (bHLH) DNA-binding family protein	384	6.97572	0
Gh_D12G1199	germin-like protein 10	651	4.26279	0
Gh_D12G1213	P-glycoprotein 3	3858	3.9301	0
Gh_D12G1244	stachyose synthase	2601	5.34539	0
Gh_D12G1263	RING/FYVE/PHD zinc finger superfamily protein	642	3.22582	0
Gh_D12G1426	GDSL-motif lipase/hydrolase 6	1092	-3.99391	0
Gh_D12G1452	ATP-citrate lyase A-2	1272	3.26506	0
Gh_D12G1522	nudix hydrolase homolog 18	519	3.80486	0.132
Gh_D12G1564	Transmembrane protein 97, predicted	507	9.41695	0
Gh_D12G1644	TCP family transcription factor	1035	-3.59852	0.005
Gh_D12G1770	Protein kinase superfamily protein	2646	-3.63453	0.0037
Gh_D12G1799	Nucleotidyltransferase family protein	393	6.22803	0
Gh_D12G1832	strictosidine synthase 2	999	-2.2786	0.0058
Gh_D12G1859	S-adenosyl-L-methionine-dependent methyltransferases superfamily protein	795	2.25735	0.0023
Gh_D12G1917	Zinc finger (C3HC4-type RING finger) family protein	1947	-3.42638	0.0065
Gh_D12G1951	Integrase-type DNA-binding superfamily protein	711	4.08479	0
Gh_D12G1984	C2 calcium/lipid-binding and GRAM domain containing protein	3141	-2.11499	0.0054
Gh_D12G2080	Predicted AT-hook DNA-binding family protein	801	5.63454	0
Gh_D12G2135	ethylene responsive element binding factor 5	963	-2.1458	0.0049
Gh_D12G2188	pectin methylesterase inhibitor 1	621	2.02413	0.0158
Gh_D12G2230	hydroxymethylglutaryl-CoA synthase / HMG-CoA synthase / 3-hydroxy-3-methylglutaryl coenzyme A synthase	1398	3.0576	0
Gh_D12G2273	BTB/POZ domain with WD40/YVTN repeat-like protein	1395	2.08931	0
Gh_D12G2308	Integrase-type DNA-binding superfamily protein	912	-5.04006	0.0133
Gh_D12G2351	Basic helix-loop-helix (bHLH) DNA-binding family protein	1428	4.80349	0.0059
Gh_D12G2352	alpha/beta-Hydrolases superfamily protein	1425	9.35143	0
Gh_D12G2455	Pectinacetylesterase family protein	1206	3.37447	0.0102
Gh_D12G2461	Copper transport protein family	342	-2.41316	0.023
Gh_D12G2464	CAP160 protein	1818	-2.23598	0
Gh_D12G2502	peptidoglycan-binding LysM domain-containing protein	345	4.40638	0.0025
Gh_D12G2522	cytochrome P450, family 706, subfamily A, polypeptide 6	1017	5.30419	0.0015
Gh_D12G2524	cytochrome P450, family 706, subfamily A, polypeptide 6	1596	8.58127	0
Gh_D12G2592	Endosomal targeting BRO1-like domain-containing protein	1275	2.8838	0.0005
Gh_D12G2608	similar to RCD one 5	1023	3.21601	0.0071
Gh_D13G0060	expansin A8	765	-5.11596	0.0063
Gh_D13G0068		261	4.47026	0.0078
Gh_D13G0096		528	-4.48493	0
Gh_D13G0107	GHMP kinase family protein	2787	2.1799	0
Gh_D13G0160	zinc finger (CCCH-type) family protein	2025	-3.86928	0
Gh_D13G0174	ortholog of sugar beet HS1 PRO-1 2	1401	2.14834	0.0125
Gh_D13G0315	SNF2 domain-containing protein / helicase domain-containing protein	3027	4.18753	0
Gh_D13G0359	COBRA-like protein 6 precursor	1359	2.70697	0.0264
Gh_D13G0372	peptidyl-prolyl cis-trans isomerase / cyclophilin-40 (CYP40) / rotamase	1212	6.07697	0
Gh_D13G0416	UDP-glycosyltransferase 73B4	1449	3.03805	0.0002
Gh_D13G0427	S-methyl-5-thioribose kinase	603	3.4398	0
Gh_D13G0428	S-methyl-5-thioribose kinase	357	3.07406	0
Gh_D13G0508		441	8.21492	0
Gh_D13G0509		441	8.50114	0
Gh_D13G0510		441	4.39638	0
Gh_D13G0511		450	10.2881	0
Gh_D13G0628	Cytochrome P450 superfamily protein	1542	6.95775	0
Gh_D13G0670	alpha/beta-Hydrolases superfamily protein	771	3.07696	0
Gh_D13G0817		960	5.04548	0
Gh_D13G1036	ZCF37	648	6.99768	0
Gh_D13G1101	Tesmin/TSO1-like CXC domain-containing protein	2082	2.07873	0
Gh_D13G1277	cytochrome P450, family 93, subfamily D, polypeptide 1	1560	2.39377	0.0255
Gh_D13G1305		330	-4.53114	0.0505
Gh_D13G1402	Pectin lyase-like superfamily protein	1083	6.84722	0
Gh_D13G1407	cytochrome P450, family 71, subfamily B, polypeptide 35	1527	8.81667	0
Gh_D13G1529	COP1-interacting protein 7	1782	-2.27572	0.014
Gh_D13G1533	protochlorophyllide oxidoreductase A	1200	2.44239	0.0089
Gh_D13G1561	NAC (No Apical Meristem) domain transcriptional regulator superfamily protein	1059	-4.77935	0.0007
Gh_D13G1685	HXXXD-type acyl-transferase family protein	1365	-2.26341	0
Gh_D13G1713	glutamate-ammonia ligases;catalytics;glutamate-ammonia ligases	399	2.24009	0.0114
Gh_D13G1716	myb domain protein 105	942	7.44201	0
Gh_D13G1741	Exostosin family protein	1380	2.64359	0.007
Gh_D13G1931	replicon protein A2	849	2.26075	0
Gh_D13G2048	photosystem II subunit X	375	2.16818	0.003
Gh_D13G2117	NAD(P)-binding Rossmann-fold superfamily protein	1179	6.55627	0
Gh_D13G2126	blue-copper-binding protein	1626	3.06413	0
Gh_D13G2153	2-oxoglutarate (2OG) and Fe(II)-dependent oxygenase superfamily protein	972	7.19914	0
Gh_D13G2154	2-oxoglutarate (2OG) and Fe(II)-dependent oxygenase superfamily protein	975	9.2857	0
Gh_D13G2156	2-oxoglutarate (2OG) and Fe(II)-dependent oxygenase superfamily protein	1065	9.00806	0
Gh_D13G2157	2-oxoglutarate (2OG) and Fe(II)-dependent oxygenase superfamily protein	972	8.42072	0
Gh_D13G2158	2-oxoglutarate (2OG) and Fe(II)-dependent oxygenase superfamily protein	975	8.73406	0
Gh_D13G2191		531	3.63275	0.0001
Gh_D13G2218	villin 4	2877	-3.68755	0
Gh_D13G2294	alpha/beta-Hydrolases superfamily protein	954	8.67416	0
Gh_D13G2349	UDP-glucosyl transferase 71D1	1464	5.8663	0.0015
Gh_D13G2367	NAD(P)-binding Rossmann-fold superfamily protein	834	6.9353	0
Gh_D13G2384	Histone superfamily protein	312	2.03015	0
Gh_D13G2535	ADP-ribosylation factor-like A1C	555	3.25184	0.0003
Gh_Sca004827G03		288	-3.73571	0.1237
Gh_Sca004907G01	terpene synthase 21	1398	8.63465	0
Gh_Sca005105G01	zinc transporter 1 precursor	1062	-2.80184	0.0063
Gh_Sca005978G01	WRKY DNA-binding protein 26	1539	3.27162	0
Gh_Sca006915G01	atypical CYS HIS rich thioredoxin 5	780	3.95317	0.1014
Gh_Sca007330G01	Plant invertase/pectin methylesterase inhibitor superfamily protein	630	7.81892	0
Gh_Sca009502G01		441	6.72486	0
Gh_Sca012716G01		213	6.6509	0
Gh_Sca013393G01	PsbP-like protein 1	201	2.21663	0.0112
Gh_Sca014871G01	embryo defective 2735	240	-4.44239	0.0355
Gh_Sca017354G01		504	2.59346	0.0001
Gh_Sca027989G01	ribosomal protein S16	225	-3.0215	0.0276
Gh_Sca038163G01	pleiotropic drug resistance 7	366	7.35404	0
Gh_Sca038875G01	Basic helix-loop-helix (bHLH) DNA-binding family protein	939	6.00291	0.0005
Gh_Sca040066G01		153	-2.00008	0.0185
Gh_Sca043669G01	NAD(P)-binding Rossmann-fold superfamily protein	291	8.35971	0
Gh_Sca053338G01	cytochrome P450, family 82, subfamily C, polypeptide 3	657	8.09392	0
Gh_Sca058336G01	Calcium-binding EF hand family protein	480	-2.96923	0
Gh_Sca072214G01	hydrogen ion transporting ATP synthases, rotational mechanism;zinc ion binding	585	-3.78915	0.0046
Gh_Sca149113G01	NAD(P)-linked oxidoreductase superfamily protein	204	4.27004	0.0201
